# Supplementary material for: Computational characterization of domain‐segregated 3D chromatin structure and segmented DNA methylation status in carcinogenesis
Source: Mol Oncol. 2021 Nov 9;16(3):699–716. doi: 10.1002/1878-0261.13127 (PMC8807360; doi:10.1002/1878-0261.13127)
Supplement: Supplementary file 2 — Table S1. Data information. Table S2. The genome coordinates of F and P. [file MOL2-16-699-s002.xlsx]

## Sheet: forest
chr1	15857	3824337	f1_1
chr1	5772284	7122623	f1_2
chr1	7724287	12677812	f1_3
chr1	13840059	14219543	f1_4
chr1	14925301	21113414	f1_5
chr1	21503475	29805100	f1_6
chr1	31158135	34099007	f1_7
chr1	35227152	36929772	f1_8
chr1	37499500	38511872	f1_9
chr1	38942161	46269459	f1_10
chr1	46598627	48462553	f1_11
chr1	48937493	49364712	f1_12
chr1	50489631	50893606	f1_13
chr1	51425758	55681086	f1_14
chr1	58715683	59762448	f1_15
chr1	62660750	63153864	f1_16
chr1	63786432	64240122	f1_17
chr1	64936084	66258679	f1_18
chr1	66998894	68962644	f1_19
chr1	70385156	70876856	f1_20
chr1	76080631	76540400	f1_21
chr1	78148817	78511869	f1_22
chr1	84326552	86174147	f1_23
chr1	86622074	87801043	f1_24
chr1	88928521	89458319	f1_25
chr1	89990398	90460818	f1_26
chr1	91172436	91487482	f1_27
chr1	92351499	94374918	f1_28
chr1	94703017	95699933	f1_29
chr1	100315714	101005178	f1_30
chr1	101360710	101702595	f1_31
chr1	108507546	112532666	f1_32
chr1	112938804	113933325	f1_33
chr1	114301893	114697035	f1_34
chr1	115053662	118148814	f1_35
chr1	119522511	121261191	f1_36
chr1	143270333	143914446	f1_37
chr1	144931982	146714683	f1_38
chr1	147071562	152733148	f1_39
chr1	153508632	157164836	f1_40
chr1	159750884	160389244	f1_41
chr1	160771818	162792375	f1_42
chr1	165086891	166135353	f1_43
chr1	166808842	168195392	f1_44
chr1	169396745	170043803	f1_45
chr1	171454878	171810896	f1_46
chr1	173446541	174128792	f1_47
chr1	178456042	181455117	f1_48
chr1	182360630	182992587	f1_49
chr1	183386832	184020917	f1_50
chr1	184356113	185286032	f1_51
chr1	192777915	193090976	f1_52
chr1	197744359	198128255	f1_53
chr1	200004703	205819044	f1_54
chr1	206680840	208417252	f1_55
chr1	209799251	210502463	f1_56
chr1	211307171	213224739	f1_57
chr1	214153441	215256343	f1_58
chr1	220101639	221068970	f1_59
chr1	222638867	224805630	f1_60
chr1	225615616	227163988	f1_61
chr1	227506099	228890846	f1_62
chr1	229406887	229761713	f1_63
chr1	230203351	231762764	f1_64
chr1	232765783	234745650	f1_65
chr1	235267691	237205885	f1_66
chr1	240161226	240656486	f1_67
chr1	241520446	242220874	f1_68
chr1	243053834	243652588	f1_69
chr1	244615061	248100525	f1_70
chr1	248855250	249167709	f1_71
chr2	46034	2193613	f2_1
chr2	2654233	4156267	f2_2
chr2	6378492	11925118	f2_3
chr2	15701328	16154181	f2_4
chr2	20068667	21266815	f2_5
chr2	23608926	28113412	f2_6
chr2	28614856	29338446	f2_7
chr2	30143727	30670354	f2_8
chr2	31361071	33172306	f2_9
chr2	36583328	40006276	f2_10
chr2	41924770	44589156	f2_11
chr2	45029136	45878431	f2_12
chr2	46525464	48982789	f2_13
chr2	53995030	56411702	f2_14
chr2	60688407	63286523	f2_15
chr2	63815655	65663396	f2_16
chr2	68384712	72376615	f2_17
chr2	73052932	75937898	f2_18
chr2	84517832	87569407	f2_19
chr2	88125293	89065003	f2_20
chr2	91635324	92261819	f2_21
chr2	95401508	100210319	f2_22
chr2	100720563	102314013	f2_23
chr2	102759191	103353276	f2_24
chr2	105275764	107503284	f2_25
chr2	108160806	108603145	f2_26
chr2	109065731	109745709	f2_27
chr2	110372103	111982105	f2_28
chr2	112641621	114737271	f2_29
chr2	119532190	122513256	f2_30
chr2	127413933	129659814	f2_31
chr2	130345199	133427761	f2_32
chr2	136289342	137523078	f2_33
chr2	144694923	145282002	f2_34
chr2	149402584	150186977	f2_35
chr2	152118181	153574648	f2_36
chr2	159825627	161349797	f2_37
chr2	166650437	167232549	f2_38
chr2	170218758	170684244	f2_39
chr2	171568594	174219950	f2_40
chr2	174829473	176046236	f2_41
chr2	176866940	177502575	f2_42
chr2	182322395	182756973	f2_43
chr2	183580947	184125463	f2_44
chr2	190306295	192110384	f2_45
chr2	192542951	193059903	f2_46
chr2	196522252	198669616	f2_47
chr2	200325091	204399834	f2_48
chr2	206547084	209271662	f2_49
chr2	210010230	211341358	f2_50
chr2	213403023	214149191	f2_51
chr2	216878125	217675089	f2_52
chr2	218621388	220492426	f2_53
chr2	223155940	223917806	f2_54
chr2	224702376	225449872	f2_55
chr2	227656275	229046255	f2_56
chr2	231577906	234847752	f2_57
chr2	235860916	237476787	f2_58
chr2	237994440	242989281	f2_59
chr3	4345173	5229574	f3_1
chr3	8543390	16926115	f3_2
chr3	32022666	33840333	f3_3
chr3	36421956	39851422	f3_4
chr3	42003330	46037243	f3_5
chr3	46506288	50712537	f3_6
chr3	51422508	54156132	f3_7
chr3	56502106	58572690	f3_8
chr3	63849701	64672522	f3_9
chr3	66024484	66551083	f3_10
chr3	68981409	69788845	f3_11
chr3	72496352	73673802	f3_12
chr3	75445161	75956033	f3_13
chr3	99536818	100428369	f3_14
chr3	106959667	108308415	f3_15
chr3	111393367	112280486	f3_16
chr3	112709968	114070191	f3_17
chr3	118753526	120627229	f3_18
chr3	121264706	131245871	f3_19
chr3	131754009	132757440	f3_20
chr3	133292555	134515032	f3_21
chr3	137480096	139654272	f3_22
chr3	140401722	142839361	f3_23
chr3	148415687	148847583	f3_24
chr3	149375504	151178803	f3_25
chr3	156009155	157260945	f3_26
chr3	159481984	161090137	f3_27
chr3	167098062	167967688	f3_28
chr3	169380246	170746182	f3_29
chr3	171178396	172468608	f3_30
chr3	178789566	179754882	f3_31
chr3	182400459	186917583	f3_32
chr3	187388045	187871916	f3_33
chr3	189838479	190580701	f3_34
chr3	192126907	197840636	f3_35
chr4	34996	10463260	f4_1
chr4	15657051	16362591	f4_2
chr4	24473314	26862634	f4_3
chr4	37246114	38016297	f4_4
chr4	38665590	42658914	f4_5
chr4	46995500	49526538	f4_6
chr4	53525592	54244019	f4_7
chr4	54930660	58061933	f4_8
chr4	68411242	69215612	f4_9
chr4	72897764	75859115	f4_10
chr4	76439719	78078793	f4_11
chr4	78740631	79860479	f4_12
chr4	82965655	84457487	f4_13
chr4	87515459	88343918	f4_14
chr4	88929069	91049046	f4_15
chr4	94750246	95679303	f4_16
chr4	99064703	101111321	f4_17
chr4	103266206	104640678	f4_18
chr4	106067720	106817092	f4_19
chr4	108641340	111560685	f4_20
chr4	113066924	113627123	f4_21
chr4	118954808	120987886	f4_22
chr4	121843670	124426968	f4_23
chr4	128544467	130014624	f4_24
chr4	139481865	142557855	f4_25
chr4	143767676	144833313	f4_26
chr4	145566827	148653383	f4_27
chr4	150999978	152682167	f4_28
chr4	153456975	154713888	f4_29
chr4	155254366	156874911	f4_30
chr4	157892985	158559047	f4_31
chr4	159131622	160024612	f4_32
chr4	165878241	166794943	f4_33
chr4	169239686	171011223	f4_34
chr4	175135377	175750457	f4_35
chr4	176922646	178363473	f4_36
chr4	183062379	189580531	f4_37
chr4	190229679	190962400	f4_38
chr5	51352	3962399	f5_1
chr5	4866473	5887295	f5_2
chr5	10250380	10761380	f5_3
chr5	13810229	14872389	f5_4
chr5	15500499	17655487	f5_5
chr5	31194185	32712180	f5_6
chr5	33441000	34007950	f5_7
chr5	36151938	37379461	f5_8
chr5	37834899	39721691	f5_9
chr5	42924442	43603313	f5_10
chr5	49736953	50695168	f5_11
chr5	52084116	52856767	f5_12
chr5	53606365	55290862	f5_13
chr5	55776918	56469769	f5_14
chr5	59995852	60922003	f5_15
chr5	63255225	64398957	f5_16
chr5	64859029	65440300	f5_17
chr5	65892708	66459315	f5_18
chr5	68390005	68855985	f5_19
chr5	70196697	72922060	f5_20
chr5	73936638	81574064	f5_21
chr5	82373224	83018126	f5_22
chr5	87437300	88185406	f5_23
chr5	94620290	95296903	f5_24
chr5	95768977	96519532	f5_25
chr5	101632211	102594992	f5_26
chr5	108745283	109221116	f5_27
chr5	110074914	112849623	f5_28
chr5	114505754	115912192	f5_29
chr5	118309408	118788276	f5_30
chr5	121187755	121648430	f5_31
chr5	122110854	122971883	f5_32
chr5	125759172	126853595	f5_33
chr5	127872110	129240582	f5_34
chr5	130330931	132387734	f5_35
chr5	132947605	135692719	f5_36
chr5	136834581	142150215	f5_37
chr5	145214894	146889295	f5_38
chr5	147763474	151304525	f5_39
chr5	153418426	154317694	f5_40
chr5	156277493	157286011	f5_41
chr5	158478504	159848946	f5_42
chr5	167285703	168006508	f5_43
chr5	169533307	174178571	f5_44
chr5	174871549	180864211	f5_45
chr6	57404	5261332	f6_1
chr6	7052214	8102694	f6_2
chr6	10319863	11094127	f6_3
chr6	12750188	14211412	f6_4
chr6	15245518	15662928	f6_5
chr6	17102424	18387648	f6_6
chr6	24126410	25279510	f6_7
chr6	25652544	29133718	f6_8
chr6	29521471	32163837	f6_9
chr6	32489935	37787410	f6_10
chr6	40996021	44355467	f6_11
chr6	52149437	52535851	f6_12
chr6	52859666	53660113	f6_13
chr6	56112316	57086853	f6_14
chr6	70992476	71666246	f6_15
chr6	71998607	72892457	f6_16
chr6	73867759	74405810	f6_17
chr6	75794984	76458852	f6_18
chr6	79577457	80816402	f6_19
chr6	83775570	84937422	f6_20
chr6	87647480	88411746	f6_21
chr6	89673231	90597430	f6_22
chr6	96969805	97372421	f6_23
chr6	100441779	100917364	f6_24
chr6	105307517	105850869	f6_25
chr6	106429441	106960374	f6_26
chr6	107780345	111804532	f6_27
chr6	112194344	112688403	f6_28
chr6	116422027	117198397	f6_29
chr6	117584700	118241458	f6_30
chr6	118972399	119670506	f6_31
chr6	122720986	123317458	f6_32
chr6	125283756	125684704	f6_33
chr6	127440168	127837218	f6_34
chr6	131949319	132272196	f6_35
chr6	132722497	133135596	f6_36
chr6	133985290	134638909	f6_37
chr6	135375945	135818830	f6_38
chr6	136571467	137818769	f6_39
chr6	138188483	139695694	f6_40
chr6	143771847	144607103	f6_41
chr6	148663733	149198946	f6_42
chr6	149638768	150464386	f6_43
chr6	150921525	152129296	f6_44
chr6	154831280	155635550	f6_45
chr6	156718309	159736831	f6_46
chr6	160114210	161412970	f6_47
chr6	164051904	164393447	f6_48
chr6	166075817	171022029	f6_49
chr7	31222	2968415	f7_1
chr7	4681775	7222497	f7_2
chr7	8008796	8483421	f7_3
chr7	12151389	12726702	f7_4
chr7	16461021	16890927	f7_5
chr7	21985456	23720522	f7_6
chr7	24797014	25219685	f7_7
chr7	25892285	26438221	f7_8
chr7	26904311	27291658	f7_9
chr7	28893755	29234375	f7_10
chr7	29603218	31376193	f7_11
chr7	32110486	33168958	f7_12
chr7	35076972	36429528	f7_13
chr7	37956088	38670723	f7_14
chr7	39453903	40174449	f7_15
chr7	41745320	42533179	f7_16
chr7	42951560	45197494	f7_17
chr7	45614445	45960742	f7_18
chr7	47092660	47621419	f7_19
chr7	49814380	50861514	f7_20
chr7	54609937	57928465	f7_21
chr7	62514749	66767588	f7_22
chr7	72298750	76256463	f7_23
chr7	76589303	77669863	f7_24
chr7	86415866	87849298	f7_25
chr7	89748464	90225723	f7_26
chr7	91510212	92672902	f7_27
chr7	93204233	93633674	f7_28
chr7	94139490	94537163	f7_29
chr7	94953870	95402061	f7_30
chr7	96339046	96746978	f7_31
chr7	97362075	101006671	f7_32
chr7	101331773	102389786	f7_33
chr7	102715560	103086592	f7_34
chr7	104624592	105925312	f7_35
chr7	106300987	106810228	f7_36
chr7	107204455	107642926	f7_37
chr7	115850699	116594102	f7_38
chr7	117513403	117854424	f7_39
chr7	121513478	121956942	f7_40
chr7	123172981	123672877	f7_41
chr7	126892752	127292099	f7_42
chr7	127672005	130418645	f7_43
chr7	130791565	131242849	f7_44
chr7	133812119	134143589	f7_45
chr7	134671434	135662056	f7_46
chr7	138145345	140773459	f7_47
chr7	142985428	144052382	f7_48
chr7	148396216	152622824	f7_49
chr7	153445975	154002122	f7_50
chr7	154542203	158964431	f7_51
chr8	15692	2480672	f8_1
chr8	6263937	9008705	f8_2
chr8	9413737	13134077	f8_3
chr8	16859248	18244840	f8_4
chr8	18871559	20161248	f8_5
chr8	21608206	23584381	f8_6
chr8	24771727	25316157	f8_7
chr8	25897406	26723104	f8_8
chr8	27145366	29210642	f8_9
chr8	29885040	30769693	f8_10
chr8	37553933	38965218	f8_11
chr8	41166496	43132261	f8_12
chr8	47529181	48173675	f8_13
chr8	48650709	49890630	f8_14
chr8	53478085	55533918	f8_15
chr8	56014708	57360700	f8_16
chr8	58907411	59572064	f8_17
chr8	61086226	62052038	f8_18
chr8	65282473	65711356	f8_19
chr8	66546229	68255701	f8_20
chr8	70745769	71581350	f8_21
chr8	72460043	73449192	f8_22
chr8	73921205	75262782	f8_23
chr8	80524870	82754265	f8_24
chr8	86019584	87526916	f8_25
chr8	91658084	92082610	f8_26
chr8	94712855	96281295	f8_27
chr8	97157396	97657558	f8_28
chr8	98290004	99439558	f8_29
chr8	100905830	102505971	f8_30
chr8	103136344	104512391	f8_31
chr8	105235681	105601078	f8_32
chr8	109095167	109799638	f8_33
chr8	110346410	110987964	f8_34
chr8	119634119	120428788	f8_35
chr8	120844956	121457505	f8_36
chr8	123793655	124780775	f8_37
chr8	125313834	126444336	f8_38
chr8	130952011	131455766	f8_39
chr8	135477618	135844383	f8_40
chr8	140631214	141646294	f8_41
chr8	142011173	146277372	f8_42
chr9	2736	1052029	f9_1
chr9	2622496	3526480	f9_2
chr9	4118209	6007820	f9_3
chr9	14314151	15553033	f9_4
chr9	16727066	17135263	f9_5
chr9	18438679	19408891	f9_6
chr9	20621295	22447188	f9_7
chr9	32384665	38621269	f9_8
chr9	39078847	39817630	f9_9
chr9	40332497	41954660	f9_10
chr9	42367908	45762895	f9_11
chr9	46862093	47304511	f9_12
chr9	66110118	66571484	f9_13
chr9	68298855	69786497	f9_14
chr9	70152337	73034623	f9_15
chr9	74061805	74979944	f9_16
chr9	86153065	86755542	f9_17
chr9	88137797	88969455	f9_18
chr9	89561615	91150296	f9_19
chr9	91605952	92291396	f9_20
chr9	93405144	101017981	f9_21
chr9	101470866	102059027	f9_22
chr9	102584676	103361133	f9_23
chr9	107510337	108457092	f9_24
chr9	110045707	110479227	f9_25
chr9	111617732	113341621	f9_26
chr9	114245914	117373780	f9_27
chr9	119976903	120507434	f9_28
chr9	123257205	125109325	f9_29
chr9	125590669	126154394	f9_30
chr9	126762575	141069793	f9_31
chr10	94913	1779401	f10_1
chr10	2357359	3827489	f10_2
chr10	5454605	6622274	f10_3
chr10	7213972	8100576	f10_4
chr10	11059983	12391695	f10_5
chr10	13043437	13933833	f10_6
chr10	14646228	15902240	f10_7
chr10	16479053	17686216	f10_8
chr10	22292598	23984172	f10_9
chr10	25012889	25464697	f10_10
chr10	26223471	29214206	f10_11
chr10	29698703	32635936	f10_12
chr10	35104183	36054250	f10_13
chr10	37940548	39023591	f10_14
chr10	42607654	44881052	f10_15
chr10	45360350	49864110	f10_16
chr10	50323459	52834145	f10_17
chr10	59866590	60272961	f10_18
chr10	60936438	61666225	f10_19
chr10	63212752	64134104	f10_20
chr10	64565126	65930753	f10_21
chr10	69524050	74452212	f10_22
chr10	74856421	75936471	f10_23
chr10	76573351	77191316	f10_24
chr10	79397295	80063184	f10_25
chr10	80733882	82295846	f10_26
chr10	85899349	86300676	f10_27
chr10	88022959	89622950	f10_28
chr10	90342874	91597383	f10_29
chr10	92617427	94834264	f10_30
chr10	95256347	96305504	f10_31
chr10	96943466	100227635	f10_32
chr10	100992421	106401189	f10_33
chr10	111683129	112837646	f10_34
chr10	115439601	116853177	f10_35
chr10	117884921	121771202	f10_36
chr10	123357450	124914178	f10_37
chr10	125426068	126916951	f10_38
chr10	128594328	130508550	f10_39
chr10	131265329	135454239	f10_40
chr11	16411	4208800	f11_1
chr11	6255973	9780031	f11_2
chr11	10315606	10952711	f11_3
chr11	11642970	15136301	f11_4
chr11	16627616	20691212	f11_5
chr11	22214746	22851066	f11_6
chr11	27384614	28132042	f11_7
chr11	30037808	30607066	f11_8
chr11	31391292	34460511	f11_9
chr11	34937854	35966048	f11_10
chr11	43333663	48002387	f11_11
chr11	48901806	50257513	f11_12
chr11	56948065	57520543	f11_13
chr11	58346497	59665718	f11_14
chr11	60282914	62694072	f11_15
chr11	63258591	79150279	f11_16
chr11	82400721	82997089	f11_17
chr11	85339486	86748876	f11_18
chr11	89224567	89956050	f11_19
chr11	92600143	94965472	f11_20
chr11	101454020	102323145	f11_21
chr11	107328566	108535890	f11_22
chr11	109963958	110582861	f11_23
chr11	111169866	112161008	f11_24
chr11	112833507	114310293	f11_25
chr11	114831904	115630757	f11_26
chr11	116371394	119613263	f11_27
chr11	120008378	120435381	f11_28
chr11	120856949	121322920	f11_29
chr11	122526878	123612221	f11_30
chr11	124492908	126286660	f11_31
chr11	128321778	130786372	f11_32
chr11	132812868	133231264	f11_33
chr11	133703380	134632516	f11_34
chr12	74449	1100171	f12_1
chr12	1639891	2339388	f12_2
chr12	2788746	9800697	f12_3
chr12	11324051	11802867	f12_4
chr12	12420110	13254340	f12_5
chr12	14518750	14956231	f12_6
chr12	21590627	22778144	f12_7
chr12	24715599	25539109	f12_8
chr12	26985878	28343598	f12_9
chr12	30848640	33049699	f12_10
chr12	39299438	39836855	f12_11
chr12	42538513	42984233	f12_12
chr12	46122415	46777293	f12_13
chr12	47225288	47629357	f12_14
chr12	48099611	54982262	f12_15
chr12	56040162	58329863	f12_16
chr12	62585518	63544301	f12_17
chr12	64062305	65672820	f12_18
chr12	66123058	66583020	f12_19
chr12	67463197	68043021	f12_20
chr12	68726161	70132949	f12_21
chr12	71833790	72233479	f12_22
chr12	76425475	77718946	f12_23
chr12	94496031	96883511	f12_24
chr12	98850846	99288798	f12_25
chr12	100378412	101110742	f12_26
chr12	101603660	102513872	f12_27
chr12	103218404	105724662	f12_28
chr12	106460782	108523401	f12_29
chr12	108909088	114404189	f12_30
chr12	116946401	117798762	f12_31
chr12	118199027	118814426	f12_32
chr12	119212251	126675878	f12_33
chr12	127630855	128245714	f12_34
chr12	128752096	129787947	f12_35
chr12	130184696	133758067	f12_36
chr13	19172658	22248779	f13_1
chr13	23270749	26043089	f13_2
chr13	26586524	31774476	f13_3
chr13	32420952	34392310	f13_4
chr13	36705373	37633680	f13_5
chr13	38443955	39612673	f13_6
chr13	40177212	43597680	f13_7
chr13	44360777	47371123	f13_8
chr13	48575327	50707802	f13_9
chr13	51417760	53775304	f13_10
chr13	77460210	78492903	f13_11
chr13	95201926	96743150	f13_12
chr13	98628682	101327026	f13_13
chr13	102068687	103498431	f13_14
chr13	108518483	109148408	f13_15
chr13	110437323	115047394	f13_16
chr14	19360564	20156273	f14_1
chr14	20881669	21979322	f14_2
chr14	23058140	24911765	f14_3
chr14	31028472	31926535	f14_4
chr14	34269692	36295728	f14_5
chr14	50052841	53619452	f14_6
chr14	54413534	59113355	f14_7
chr14	59655480	62583979	f14_8
chr14	64010085	65879428	f14_9
chr14	69095229	71787540	f14_10
chr14	73359861	78447531	f14_11
chr14	81407921	82000092	f14_12
chr14	88459403	94641007	f14_13
chr14	95235590	97685502	f14_14
chr14	99584707	106938507	f14_15
chr15	20104420	21380439	f15_1
chr15	21967862	23454871	f15_2
chr15	23932053	25200544	f15_3
chr15	25683881	26327695	f15_4
chr15	27786889	31776264	f15_5
chr15	32322612	33010613	f15_6
chr15	34331023	35838320	f15_7
chr15	36871678	37783002	f15_8
chr15	38365161	38856960	f15_9
chr15	39873047	45996594	f15_10
chr15	48010231	49913233	f15_11
chr15	50474754	53098018	f15_12
chr15	55489018	58358042	f15_13
chr15	59041682	60884324	f15_14
chr15	62352659	69745397	f15_15
chr15	70877669	71507532	f15_16
chr15	72104304	76639147	f15_17
chr15	77197576	81616608	f15_18
chr15	82337704	86383996	f15_19
chr15	88800269	91840144	f15_20
chr15	92937599	93975866	f15_21
chr15	98196206	102298930	f15_22
chr16	72997	5289984	f16_1
chr16	7354470	7703950	f16_2
chr16	8619846	9185417	f16_3
chr16	10275683	11038463	f16_4
chr16	11680641	12355501	f16_5
chr16	14014023	14396339	f16_6
chr16	14723825	15248512	f16_7
chr16	15489800	16043572	f16_8
chr16	18431267	19195046	f16_9
chr16	19422157	20085006	f16_10
chr16	21170044	22584657	f16_11
chr16	22825537	23847521	f16_12
chr16	25026302	25269257	f16_13
chr16	28074556	33965392	f16_14
chr16	34208724	34809164	f16_15
chr16	46462128	47177616	f16_16
chr16	48278356	48844907	f16_17
chr16	49309238	50280166	f16_18
chr16	50502075	50875192	f16_19
chr16	53407540	53737926	f16_20
chr16	55358280	55866822	f16_21
chr16	56224855	58767887	f16_22
chr16	66304458	68877587	f16_23
chr16	69140764	70834993	f16_24
chr16	71264509	72127235	f16_25
chr16	72698837	73100301	f16_26
chr16	74330923	75681921	f16_27
chr16	80966215	81478782	f16_28
chr16	83841700	86006941	f16_29
chr16	86320615	86965383	f16_30
chr16	87250421	90172814	f16_31
chr17	9550	1957623	f17_1
chr17	2206882	2757019	f17_2
chr17	3289717	5403866	f17_3
chr17	6347788	8380355	f17_4
chr17	8533968	9143409	f17_5
chr17	9479116	9808203	f17_6
chr17	13972857	14248556	f17_7
chr17	15466601	15903094	f17_8
chr17	16118892	16593491	f17_9
chr17	16945850	18286453	f17_10
chr17	18476181	19912974	f17_11
chr17	20687741	21496218	f17_12
chr17	21934858	22191934	f17_13
chr17	25621364	25783728	f17_14
chr17	26554631	26733104	f17_15
chr17	26879513	27717586	f17_16
chr17	27894582	28088317	f17_17
chr17	28443878	29421831	f17_18
chr17	29672473	29886638	f17_19
chr17	30186172	30846302	f17_20
chr17	33288543	34257747	f17_21
chr17	34493934	35306257	f17_22
chr17	35716211	36105458	f17_23
chr17	36280586	37074978	f17_24
chr17	37558174	38599987	f17_25
chr17	38804323	39019744	f17_26
chr17	39684253	43698129	f17_27
chr17	43861806	44060388	f17_28
chr17	44270918	44450248	f17_29
chr17	44847301	46185005	f17_30
chr17	46507561	49022067	f17_31
chr17	54857803	55163040	f17_32
chr17	55927655	56833473	f17_33
chr17	57184034	57409466	f17_34
chr17	57643007	57784931	f17_35
chr17	57970516	58228211	f17_36
chr17	58469441	58755052	f17_37
chr17	59940946	60217891	f17_38
chr17	60705242	60885632	f17_39
chr17	61511769	62019171	f17_40
chr17	62658133	63133461	f17_41
chr17	64831383	65040879	f17_42
chr17	65989433	66287536	f17_43
chr17	66453743	66596825	f17_44
chr17	71161636	71431749	f17_45
chr17	72200180	72450299	f17_46
chr17	72667452	75524870	f17_47
chr17	75789439	76498941	f17_48
chr17	76777950	77194168	f17_49
chr17	77460445	78518916	f17_50
chr17	78700975	81100740	f17_51
chr18	12040	907076	f18_1
chr18	2571433	3879644	f18_2
chr18	5196816	5895557	f18_3
chr18	6284494	7117546	f18_4
chr18	8367436	10726457	f18_5
chr18	11689584	15330861	f18_6
chr18	19180537	20139865	f18_7
chr18	20513488	22006658	f18_8
chr18	23670623	24765229	f18_9
chr18	29078039	29672535	f18_10
chr18	31739284	32073868	f18_11
chr18	32557268	33161577	f18_12
chr18	33530222	33877607	f18_13
chr18	42259889	42643821	f18_14
chr18	43355508	44790210	f18_15
chr18	45275608	46502300	f18_16
chr18	46986849	47340183	f18_17
chr18	47720804	48724311	f18_18
chr18	54789076	55923527	f18_19
chr18	56338744	57026417	f18_20
chr18	59561255	60383337	f18_21
chr18	71815135	72265240	f18_22
chr18	72799795	73167661	f18_23
chr18	74062608	74962689	f18_24
chr18	75380400	77918117	f18_25
chr19	267372	6822435	f19_1
chr19	7069658	7294995	f19_2
chr19	7460077	8675516	f19_3
chr19	9420452	13409846	f19_4
chr19	13813430	14801001	f19_5
chr19	15090444	15695416	f19_6
chr19	15833858	16022723	f19_7
chr19	16178502	16771634	f19_8
chr19	17186638	19843712	f19_9
chr19	21646432	22193456	f19_10
chr19	22700828	23456721	f19_11
chr19	30018574	30433434	f19_12
chr19	33072341	33211930	f19_13
chr19	33350825	34397275	f19_14
chr19	34625470	35842808	f19_15
chr19	36024492	37569250	f19_16
chr19	37709032	38397584	f19_17
chr19	38573200	40030798	f19_18
chr19	40315035	41386432	f19_19
chr19	41531927	42028582	f19_20
chr19	42348797	42927941	f19_21
chr19	43912401	45004487	f19_22
chr19	45147397	46582244	f19_23
chr19	46800328	47363917	f19_24
chr19	47507499	48363860	f19_25
chr19	48565196	51925206	f19_26
chr19	52074423	52222815	f19_27
chr19	52391104	54151658	f19_28
chr19	54271849	54711240	f19_29
chr19	55450975	56215402	f19_30
chr19	56599167	57376132	f19_31
chr19	57610812	59086998	f19_32
chr20	259968	4229514	f20_1
chr20	5892147	6193747	f20_2
chr20	9819566	10654092	f20_3
chr20	13619527	13976884	f20_4
chr20	17206740	17662488	f20_5
chr20	17949338	18568764	f20_6
chr20	19738906	20033105	f20_7
chr20	20347502	20693266	f20_8
chr20	21001022	21694908	f20_9
chr20	23331341	23618272	f20_10
chr20	24899067	25677242	f20_11
chr20	30063125	31407827	f20_12
chr20	31989281	37678837	f20_13
chr20	39657736	40321716	f20_14
chr20	41818343	44098908	f20_15
chr20	44420682	45523635	f20_16
chr20	47001839	49639641	f20_17
chr20	50109125	50418178	f20_18
chr20	52790119	53092363	f20_19
chr20	54579640	55203534	f20_20
chr20	55500724	56324113	f20_21
chr20	56725985	58180297	f20_22
chr20	59542623	62948056	f20_23
chr21	9438372	10164071	f21_1
chr21	15036089	15755728	f21_2
chr21	27542708	28516054	f21_3
chr21	30257598	30671265	f21_4
chr21	32624263	36399109	f21_5
chr21	37259396	39288606	f21_6
chr21	40032954	40817637	f21_7
chr21	42213728	48081545	f21_8
chr22	16122772	16466818	f22_1
chr22	16867779	17178662	f22_2
chr22	17488734	22577784	f22_3
chr22	23412910	25961163	f22_4
chr22	26565592	27152915	f22_5
chr22	27834527	28315273	f22_6
chr22	29075659	32870957	f22_7
chr22	35653694	35947849	f22_8
chr22	36424761	40081954	f22_9
chr22	40742673	43831030	f22_10
chr22	44727157	47609008	f22_11
chr22	48605332	51169523	f22_12

## Sheet: prairie
chr1	0	15856	p1_1
chr1	3824338	5772283	p1_2
chr1	7122624	7724286	p1_3
chr1	12677813	13840058	p1_4
chr1	14219544	14925300	p1_5
chr1	21113415	21503474	p1_6
chr1	29805101	31158134	p1_7
chr1	34099008	35227151	p1_8
chr1	36929773	37499499	p1_9
chr1	38511873	38942160	p1_10
chr1	46269460	46598626	p1_11
chr1	48462554	48937492	p1_12
chr1	49364713	50489630	p1_13
chr1	50893607	51425757	p1_14
chr1	55681087	58715682	p1_15
chr1	59762449	62660749	p1_16
chr1	63153865	63786431	p1_17
chr1	64240123	64936083	p1_18
chr1	66258680	66998893	p1_19
chr1	68962645	70385155	p1_20
chr1	70876857	76080630	p1_21
chr1	76540401	78148816	p1_22
chr1	78511870	84326551	p1_23
chr1	86174148	86622073	p1_24
chr1	87801044	88928520	p1_25
chr1	89458320	89990397	p1_26
chr1	90460819	91172435	p1_27
chr1	91487483	92351498	p1_28
chr1	94374919	94703016	p1_29
chr1	95699934	100315713	p1_30
chr1	101005179	101360709	p1_31
chr1	101702596	108507545	p1_32
chr1	112532667	112938803	p1_33
chr1	113933326	114301892	p1_34
chr1	114697036	115053661	p1_35
chr1	118148815	119522510	p1_36
chr1	121261192	121520000	p1_37
chr1	142520001	143270332	p1_38
chr1	143914447	144931981	p1_39
chr1	146714684	147071561	p1_40
chr1	152733149	153508631	p1_41
chr1	157164837	159750883	p1_42
chr1	160389245	160771817	p1_43
chr1	162792376	165086890	p1_44
chr1	166135354	166808841	p1_45
chr1	168195393	169396744	p1_46
chr1	170043804	171454877	p1_47
chr1	171810897	173446540	p1_48
chr1	174128793	178456041	p1_49
chr1	181455118	182360629	p1_50
chr1	182992588	183386831	p1_51
chr1	184020918	184356112	p1_52
chr1	185286033	192777914	p1_53
chr1	193090977	197744358	p1_54
chr1	198128256	200004702	p1_55
chr1	205819045	206680839	p1_56
chr1	208417253	209799250	p1_57
chr1	210502464	211307170	p1_58
chr1	213224740	214153440	p1_59
chr1	215256344	220101638	p1_60
chr1	221068971	222638866	p1_61
chr1	224805631	225615615	p1_62
chr1	227163989	227506098	p1_63
chr1	228890847	229406886	p1_64
chr1	229761714	230203350	p1_65
chr1	231762765	232765782	p1_66
chr1	234745651	235267690	p1_67
chr1	237205886	240161225	p1_68
chr1	240656487	241520445	p1_69
chr1	242220875	243053833	p1_70
chr1	243652589	244615060	p1_71
chr1	248100526	248855249	p1_72
chr1	249167710	249250621	p1_73
chr2	0	46033	p2_1
chr2	2193614	2654232	p2_2
chr2	4156268	6378491	p2_3
chr2	11925119	15701327	p2_4
chr2	16154182	20068666	p2_5
chr2	21266816	23608925	p2_6
chr2	28113413	28614855	p2_7
chr2	29338447	30143726	p2_8
chr2	30670355	31361070	p2_9
chr2	33172307	36583327	p2_10
chr2	40006277	41924769	p2_11
chr2	44589157	45029135	p2_12
chr2	45878432	46525463	p2_13
chr2	48982790	53995029	p2_14
chr2	56411703	60688406	p2_15
chr2	63286524	63815654	p2_16
chr2	65663397	68384711	p2_17
chr2	72376616	73052931	p2_18
chr2	75937899	84517831	p2_19
chr2	87569408	88125292	p2_20
chr2	89065004	91635323	p2_21
chr2	92261820	92360000	p2_22
chr2	95320001	95401507	p2_23
chr2	100210320	100720562	p2_24
chr2	102314014	102759190	p2_25
chr2	103353277	105275763	p2_26
chr2	107503285	108160805	p2_27
chr2	108603146	109065730	p2_28
chr2	109745710	110372102	p2_29
chr2	111982106	112641620	p2_30
chr2	114737272	119532189	p2_31
chr2	122513257	127413932	p2_32
chr2	129659815	130345198	p2_33
chr2	133427762	136289341	p2_34
chr2	137523079	144694922	p2_35
chr2	145282003	149402583	p2_36
chr2	150186978	152118180	p2_37
chr2	153574649	159825626	p2_38
chr2	161349798	166650436	p2_39
chr2	167232550	170218757	p2_40
chr2	170684245	171568593	p2_41
chr2	174219951	174829472	p2_42
chr2	176046237	176866939	p2_43
chr2	177502576	182322394	p2_44
chr2	182756974	183580946	p2_45
chr2	184125464	190306294	p2_46
chr2	192110385	192542950	p2_47
chr2	193059904	196522251	p2_48
chr2	198669617	200325090	p2_49
chr2	204399835	206547083	p2_50
chr2	209271663	210010229	p2_51
chr2	211341359	213403022	p2_52
chr2	214149192	216878124	p2_53
chr2	217675090	218621387	p2_54
chr2	220492427	223155939	p2_55
chr2	223917807	224702375	p2_56
chr2	225449873	227656274	p2_57
chr2	229046256	231577905	p2_58
chr2	234847753	235860915	p2_59
chr2	237476788	237994439	p2_60
chr2	242989282	243199373	p2_61
chr3	0	4345172	p3_1
chr3	5229575	8543389	p3_2
chr3	16926116	32022665	p3_3
chr3	33840334	36421955	p3_4
chr3	39851423	42003329	p3_5
chr3	46037244	46506287	p3_6
chr3	50712538	51422507	p3_7
chr3	54156133	56502105	p3_8
chr3	58572691	63849700	p3_9
chr3	64672523	66024483	p3_10
chr3	66551084	68981408	p3_11
chr3	69788846	72496351	p3_12
chr3	73673803	75445160	p3_13
chr3	75956034	90520000	p3_14
chr3	93480001	99536817	p3_15
chr3	100428370	106959666	p3_16
chr3	108308416	111393366	p3_17
chr3	112280487	112709967	p3_18
chr3	114070192	118753525	p3_19
chr3	120627230	121264705	p3_20
chr3	131245872	131754008	p3_21
chr3	132757441	133292554	p3_22
chr3	134515033	137480095	p3_23
chr3	139654273	140401721	p3_24
chr3	142839362	148415686	p3_25
chr3	148847584	149375503	p3_26
chr3	151178804	156009154	p3_27
chr3	157260946	159481983	p3_28
chr3	161090138	167098061	p3_29
chr3	167967689	169380245	p3_30
chr3	170746183	171178395	p3_31
chr3	172468609	178789565	p3_32
chr3	179754883	182400458	p3_33
chr3	186917584	187388044	p3_34
chr3	187871917	189838478	p3_35
chr3	190580702	192126906	p3_36
chr3	197840637	198022430	p3_37
chr4	0	34995	p4_1
chr4	10463261	15657050	p4_2
chr4	16362592	24473313	p4_3
chr4	26862635	37246113	p4_4
chr4	38016298	38665589	p4_5
chr4	42658915	46995499	p4_6
chr4	49526539	49640000	p4_7
chr4	52680001	53525591	p4_8
chr4	54244020	54930659	p4_9
chr4	58061934	68411241	p4_10
chr4	69215613	72897763	p4_11
chr4	75859116	76439718	p4_12
chr4	78078794	78740630	p4_13
chr4	79860480	82965654	p4_14
chr4	84457488	87515458	p4_15
chr4	88343919	88929068	p4_16
chr4	91049047	94750245	p4_17
chr4	95679304	99064702	p4_18
chr4	101111322	103266205	p4_19
chr4	104640679	106067719	p4_20
chr4	106817093	108641339	p4_21
chr4	111560686	113066923	p4_22
chr4	113627124	118954807	p4_23
chr4	120987887	121843669	p4_24
chr4	124426969	128544466	p4_25
chr4	130014625	139481864	p4_26
chr4	142557856	143767675	p4_27
chr4	144833314	145566826	p4_28
chr4	148653384	150999977	p4_29
chr4	152682168	153456974	p4_30
chr4	154713889	155254365	p4_31
chr4	156874912	157892984	p4_32
chr4	158559048	159131621	p4_33
chr4	160024613	165878240	p4_34
chr4	166794944	169239685	p4_35
chr4	171011224	175135376	p4_36
chr4	175750458	176922645	p4_37
chr4	178363474	183062378	p4_38
chr4	189580532	190229678	p4_39
chr4	190962401	191154276	p4_40
chr5	0	51351	p5_1
chr5	3962400	4866472	p5_2
chr5	5887296	10250379	p5_3
chr5	10761381	13810228	p5_4
chr5	14872390	15500498	p5_5
chr5	17655488	31194184	p5_6
chr5	32712181	33440999	p5_7
chr5	34007951	36151937	p5_8
chr5	37379462	37834898	p5_9
chr5	39721692	42924441	p5_10
chr5	43603314	46440000	p5_11
chr5	49440001	49736952	p5_12
chr5	50695169	52084115	p5_13
chr5	52856768	53606364	p5_14
chr5	55290863	55776917	p5_15
chr5	56469770	59995851	p5_16
chr5	60922004	63255224	p5_17
chr5	64398958	64859028	p5_18
chr5	65440301	65892707	p5_19
chr5	66459316	68390004	p5_20
chr5	68855986	70196696	p5_21
chr5	72922061	73936637	p5_22
chr5	81574065	82373223	p5_23
chr5	83018127	87437299	p5_24
chr5	88185407	94620289	p5_25
chr5	95296904	95768976	p5_26
chr5	96519533	101632210	p5_27
chr5	102594993	108745282	p5_28
chr5	109221117	110074913	p5_29
chr5	112849624	114505753	p5_30
chr5	115912193	118309407	p5_31
chr5	118788277	121187754	p5_32
chr5	121648431	122110853	p5_33
chr5	122971884	125759171	p5_34
chr5	126853596	127872109	p5_35
chr5	129240583	130330930	p5_36
chr5	132387735	132947604	p5_37
chr5	135692720	136834580	p5_38
chr5	142150216	145214893	p5_39
chr5	146889296	147763473	p5_40
chr5	151304526	153418425	p5_41
chr5	154317695	156277492	p5_42
chr5	157286012	158478503	p5_43
chr5	159848947	167285702	p5_44
chr5	168006509	169533306	p5_45
chr5	174178572	174871548	p5_46
chr5	180864212	180915260	p5_47
chr6	0	57403	p6_1
chr6	5261333	7052213	p6_2
chr6	8102695	10319862	p6_3
chr6	11094128	12750187	p6_4
chr6	14211413	15245517	p6_5
chr6	15662929	17102423	p6_6
chr6	18387649	24126409	p6_7
chr6	25279511	25652543	p6_8
chr6	29133719	29521470	p6_9
chr6	32163838	32489934	p6_10
chr6	37787411	40996020	p6_11
chr6	44355468	52149436	p6_12
chr6	52535852	52859665	p6_13
chr6	53660114	56112315	p6_14
chr6	57086854	58800000	p6_15
chr6	61880001	70992475	p6_16
chr6	71666247	71998606	p6_17
chr6	72892458	73867758	p6_18
chr6	74405811	75794983	p6_19
chr6	76458853	79577456	p6_20
chr6	80816403	83775569	p6_21
chr6	84937423	87647479	p6_22
chr6	88411747	89673230	p6_23
chr6	90597431	96969804	p6_24
chr6	97372422	100441778	p6_25
chr6	100917365	105307516	p6_26
chr6	105850870	106429440	p6_27
chr6	106960375	107780344	p6_28
chr6	111804533	112194343	p6_29
chr6	112688404	116422026	p6_30
chr6	117198398	117584699	p6_31
chr6	118241459	118972398	p6_32
chr6	119670507	122720985	p6_33
chr6	123317459	125283755	p6_34
chr6	125684705	127440167	p6_35
chr6	127837219	131949318	p6_36
chr6	132272197	132722496	p6_37
chr6	133135597	133985289	p6_38
chr6	134638910	135375944	p6_39
chr6	135818831	136571466	p6_40
chr6	137818770	138188482	p6_41
chr6	139695695	143771846	p6_42
chr6	144607104	148663732	p6_43
chr6	149198947	149638767	p6_44
chr6	150464387	150921524	p6_45
chr6	152129297	154831279	p6_46
chr6	155635551	156718308	p6_47
chr6	159736832	160114209	p6_48
chr6	161412971	164051903	p6_49
chr6	164393448	166075816	p6_50
chr6	171022030	171115067	p6_51
chr7	0	31221	p7_1
chr7	2968416	4681774	p7_2
chr7	7222498	8008795	p7_3
chr7	8483422	12151388	p7_4
chr7	12726703	16461020	p7_5
chr7	16890928	21985455	p7_6
chr7	23720523	24797013	p7_7
chr7	25219686	25892284	p7_8
chr7	26438222	26904310	p7_9
chr7	27291659	28893754	p7_10
chr7	29234376	29603217	p7_11
chr7	31376194	32110485	p7_12
chr7	33168959	35076971	p7_13
chr7	36429529	37956087	p7_14
chr7	38670724	39453902	p7_15
chr7	40174450	41745319	p7_16
chr7	42533180	42951559	p7_17
chr7	45197495	45614444	p7_18
chr7	45960743	47092659	p7_19
chr7	47621420	49814379	p7_20
chr7	50861515	54609936	p7_21
chr7	57928466	58080000	p7_22
chr7	61040001	62514748	p7_23
chr7	66767589	72298749	p7_24
chr7	76256464	76589302	p7_25
chr7	77669864	86415865	p7_26
chr7	87849299	89748463	p7_27
chr7	90225724	91510211	p7_28
chr7	92672903	93204232	p7_29
chr7	93633675	94139489	p7_30
chr7	94537164	94953869	p7_31
chr7	95402062	96339045	p7_32
chr7	96746979	97362074	p7_33
chr7	101006672	101331772	p7_34
chr7	102389787	102715559	p7_35
chr7	103086593	104624591	p7_36
chr7	105925313	106300986	p7_37
chr7	106810229	107204454	p7_38
chr7	107642927	115850698	p7_39
chr7	116594103	117513402	p7_40
chr7	117854425	121513477	p7_41
chr7	121956943	123172980	p7_42
chr7	123672878	126892751	p7_43
chr7	127292100	127672004	p7_44
chr7	130418646	130791564	p7_45
chr7	131242850	133812118	p7_46
chr7	134143590	134671433	p7_47
chr7	135662057	138145344	p7_48
chr7	140773460	142985427	p7_49
chr7	144052383	148396215	p7_50
chr7	152622825	153445974	p7_51
chr7	154002123	154542202	p7_52
chr7	158964432	159138663	p7_53
chr8	0	15691	p8_1
chr8	2480673	6263936	p8_2
chr8	9008706	9413736	p8_3
chr8	13134078	16859247	p8_4
chr8	18244841	18871558	p8_5
chr8	20161249	21608205	p8_6
chr8	23584382	24771726	p8_7
chr8	25316158	25897405	p8_8
chr8	26723105	27145365	p8_9
chr8	29210643	29885039	p8_10
chr8	30769694	37553932	p8_11
chr8	38965219	41166495	p8_12
chr8	43132262	43840000	p8_13
chr8	46840001	47529180	p8_14
chr8	48173676	48650708	p8_15
chr8	49890631	53478084	p8_16
chr8	55533919	56014707	p8_17
chr8	57360701	58907410	p8_18
chr8	59572065	61086225	p8_19
chr8	62052039	65282472	p8_20
chr8	65711357	66546228	p8_21
chr8	68255702	70745768	p8_22
chr8	71581351	72460042	p8_23
chr8	73449193	73921204	p8_24
chr8	75262783	80524869	p8_25
chr8	82754266	86019583	p8_26
chr8	87526917	91658083	p8_27
chr8	92082611	94712854	p8_28
chr8	96281296	97157395	p8_29
chr8	97657559	98290003	p8_30
chr8	99439559	100905829	p8_31
chr8	102505972	103136343	p8_32
chr8	104512392	105235680	p8_33
chr8	105601079	109095166	p8_34
chr8	109799639	110346409	p8_35
chr8	110987965	119634118	p8_36
chr8	120428789	120844955	p8_37
chr8	121457506	123793654	p8_38
chr8	124780776	125313833	p8_39
chr8	126444337	130952010	p8_40
chr8	131455767	135477617	p8_41
chr8	135844384	140631213	p8_42
chr8	141646295	142011172	p8_43
chr8	146277373	146364022	p8_44
chr9	0	2735	p9_1
chr9	1052030	2622495	p9_2
chr9	3526481	4118208	p9_3
chr9	6007821	14314150	p9_4
chr9	15553034	16727065	p9_5
chr9	17135264	18438678	p9_6
chr9	19408892	20621294	p9_7
chr9	22447189	32384664	p9_8
chr9	38621270	39078846	p9_9
chr9	39817631	40332496	p9_10
chr9	41954661	42367907	p9_11
chr9	45762896	46862092	p9_12
chr9	65480001	66110117	p9_13
chr9	66571485	68298854	p9_14
chr9	69786498	70152336	p9_15
chr9	73034624	74061804	p9_16
chr9	74979945	86153064	p9_17
chr9	86755543	88137796	p9_18
chr9	88969456	89561614	p9_19
chr9	91150297	91605951	p9_20
chr9	92291397	93405143	p9_21
chr9	101017982	101470865	p9_22
chr9	102059028	102584675	p9_23
chr9	103361134	107510336	p9_24
chr9	108457093	110045706	p9_25
chr9	110479228	111617731	p9_26
chr9	113341622	114245913	p9_27
chr9	117373781	119976902	p9_28
chr9	120507435	123257204	p9_29
chr9	125109326	125590668	p9_30
chr9	126154395	126762574	p9_31
chr9	141069794	141213431	p9_32
chr10	0	94912	p10_1
chr10	1779402	2357358	p10_2
chr10	3827490	5454604	p10_3
chr10	6622275	7213971	p10_4
chr10	8100577	11059982	p10_5
chr10	12391696	13043436	p10_6
chr10	13933834	14646227	p10_7
chr10	15902241	16479052	p10_8
chr10	17686217	22292597	p10_9
chr10	23984173	25012888	p10_10
chr10	25464698	26223470	p10_11
chr10	29214207	29698702	p10_12
chr10	32635937	35104182	p10_13
chr10	36054251	37940547	p10_14
chr10	39023592	39080000	p10_15
chr10	42400001	42607653	p10_16
chr10	44881053	45360349	p10_17
chr10	49864111	50323458	p10_18
chr10	52834146	59866589	p10_19
chr10	60272962	60936437	p10_20
chr10	61666226	63212751	p10_21
chr10	64134105	64565125	p10_22
chr10	65930754	69524049	p10_23
chr10	74452213	74856420	p10_24
chr10	75936472	76573350	p10_25
chr10	77191317	79397294	p10_26
chr10	80063185	80733881	p10_27
chr10	82295847	85899348	p10_28
chr10	86300677	88022958	p10_29
chr10	89622951	90342873	p10_30
chr10	91597384	92617426	p10_31
chr10	94834265	95256346	p10_32
chr10	96305505	96943465	p10_33
chr10	100227636	100992420	p10_34
chr10	106401190	111683128	p10_35
chr10	112837647	115439600	p10_36
chr10	116853178	117884920	p10_37
chr10	121771203	123357449	p10_38
chr10	124914179	125426067	p10_39
chr10	126916952	128594327	p10_40
chr10	130508551	131265328	p10_41
chr10	135454240	135534747	p10_42
chr11	0	16410	p11_1
chr11	4208801	6255972	p11_2
chr11	9780032	10315605	p11_3
chr11	10952712	11642969	p11_4
chr11	15136302	16627615	p11_5
chr11	20691213	22214745	p11_6
chr11	22851067	27384613	p11_7
chr11	28132043	30037807	p11_8
chr11	30607067	31391291	p11_9
chr11	34460512	34937853	p11_10
chr11	35966049	43333662	p11_11
chr11	48002388	48901805	p11_12
chr11	50257514	51600000	p11_13
chr11	54680001	56948064	p11_14
chr11	57520544	58346496	p11_15
chr11	59665719	60282913	p11_16
chr11	62694073	63258590	p11_17
chr11	79150280	82400720	p11_18
chr11	82997090	85339485	p11_19
chr11	86748877	89224566	p11_20
chr11	89956051	92600142	p11_21
chr11	94965473	101454019	p11_22
chr11	102323146	107328565	p11_23
chr11	108535891	109963957	p11_24
chr11	110582862	111169865	p11_25
chr11	112161009	112833506	p11_26
chr11	114310294	114831903	p11_27
chr11	115630758	116371393	p11_28
chr11	119613264	120008377	p11_29
chr11	120435382	120856948	p11_30
chr11	121322921	122526877	p11_31
chr11	123612222	124492907	p11_32
chr11	126286661	128321777	p11_33
chr11	130786373	132812867	p11_34
chr11	133231265	133703379	p11_35
chr11	134632517	135006516	p11_36
chr12	0	74448	p12_1
chr12	1100172	1639890	p12_2
chr12	2339389	2788745	p12_3
chr12	9800698	11324050	p12_4
chr12	11802868	12420109	p12_5
chr12	13254341	14518749	p12_6
chr12	14956232	21590626	p12_7
chr12	22778145	24715598	p12_8
chr12	25539110	26985877	p12_9
chr12	28343599	30848639	p12_10
chr12	33049700	34880000	p12_11
chr12	37840001	39299437	p12_12
chr12	39836856	42538512	p12_13
chr12	42984234	46122414	p12_14
chr12	46777294	47225287	p12_15
chr12	47629358	48099610	p12_16
chr12	54982263	56040161	p12_17
chr12	58329864	62585517	p12_18
chr12	63544302	64062304	p12_19
chr12	65672821	66123057	p12_20
chr12	66583021	67463196	p12_21
chr12	68043022	68726160	p12_22
chr12	70132950	71833789	p12_23
chr12	72233480	76425474	p12_24
chr12	77718947	94496030	p12_25
chr12	96883512	98850845	p12_26
chr12	99288799	100378411	p12_27
chr12	101110743	101603659	p12_28
chr12	102513873	103218403	p12_29
chr12	105724663	106460781	p12_30
chr12	108523402	108909087	p12_31
chr12	114404190	116946400	p12_32
chr12	117798763	118199026	p12_33
chr12	118814427	119212250	p12_34
chr12	126675879	127630854	p12_35
chr12	128245715	128752095	p12_36
chr12	129787948	130184695	p12_37
chr12	133758068	133851895	p12_38
chr13	19000001	19172657	p13_1
chr13	22248780	23270748	p13_2
chr13	26043090	26586523	p13_3
chr13	31774477	32420951	p13_4
chr13	34392311	36705372	p13_5
chr13	37633681	38443954	p13_6
chr13	39612674	40177211	p13_7
chr13	43597681	44360776	p13_8
chr13	47371124	48575326	p13_9
chr13	50707803	51417759	p13_10
chr13	53775305	77460209	p13_11
chr13	78492904	95201925	p13_12
chr13	96743151	98628681	p13_13
chr13	101327027	102068686	p13_14
chr13	103498432	108518482	p13_15
chr13	109148409	110437322	p13_16
chr13	115047395	115169878	p13_17
chr14	19000001	19360563	p14_1
chr14	20156274	20881668	p14_2
chr14	21979323	23058139	p14_3
chr14	24911766	31028471	p14_4
chr14	31926536	34269691	p14_5
chr14	36295729	50052840	p14_6
chr14	53619453	54413533	p14_7
chr14	59113356	59655479	p14_8
chr14	62583980	64010084	p14_9
chr14	65879429	69095228	p14_10
chr14	71787541	73359860	p14_11
chr14	78447532	81407920	p14_12
chr14	82000093	88459402	p14_13
chr14	94641008	95235589	p14_14
chr14	97685503	99584706	p14_15
chr14	106938508	107349540	p14_16
chr15	20000000	20104419	p15_1
chr15	21380440	21967861	p15_2
chr15	23454872	23932052	p15_3
chr15	25200545	25683880	p15_4
chr15	26327696	27786888	p15_5
chr15	31776265	32322611	p15_6
chr15	33010614	34331022	p15_7
chr15	35838321	36871677	p15_8
chr15	37783003	38365160	p15_9
chr15	38856961	39873046	p15_10
chr15	45996595	48010230	p15_11
chr15	49913234	50474753	p15_12
chr15	53098019	55489017	p15_13
chr15	58358043	59041681	p15_14
chr15	60884325	62352658	p15_15
chr15	69745398	70877668	p15_16
chr15	71507533	72104303	p15_17
chr15	76639148	77197575	p15_18
chr15	81616609	82337703	p15_19
chr15	86383997	88800268	p15_20
chr15	91840145	92937598	p15_21
chr15	93975867	98196205	p15_22
chr15	102298931	102531392	p15_23
chr16	0	72996	p16_1
chr16	5289985	7354469	p16_2
chr16	7703951	8619845	p16_3
chr16	9185418	10275682	p16_4
chr16	11038464	11680640	p16_5
chr16	12355502	14014022	p16_6
chr16	14396340	14723824	p16_7
chr16	15248513	15489799	p16_8
chr16	16043573	18431266	p16_9
chr16	19195047	19422156	p16_10
chr16	20085007	21170043	p16_11
chr16	22584658	22825536	p16_12
chr16	23847522	25026301	p16_13
chr16	25269258	28074555	p16_14
chr16	33965393	34208723	p16_15
chr16	34809165	35320000	p16_16
chr16	47177617	48278355	p16_17
chr16	48844908	49309237	p16_18
chr16	50280167	50502074	p16_19
chr16	50875193	53407539	p16_20
chr16	53737927	55358279	p16_21
chr16	55866823	56224854	p16_22
chr16	58767888	66304457	p16_23
chr16	68877588	69140763	p16_24
chr16	70834994	71264508	p16_25
chr16	72127236	72698836	p16_26
chr16	73100302	74330922	p16_27
chr16	75681922	80966214	p16_28
chr16	81478783	83841699	p16_29
chr16	86006942	86320614	p16_30
chr16	86965384	87250420	p16_31
chr16	90172815	90354753	p16_32
chr17	0	9549	p17_1
chr17	1957624	2206881	p17_2
chr17	2757020	3289716	p17_3
chr17	5403867	6347787	p17_4
chr17	8380356	8533967	p17_5
chr17	9143410	9479115	p17_6
chr17	9808204	13972856	p17_7
chr17	14248557	15466600	p17_8
chr17	15903095	16118891	p17_9
chr17	16593492	16945849	p17_10
chr17	18286454	18476180	p17_11
chr17	19912975	20687740	p17_12
chr17	21496219	21934857	p17_13
chr17	22191935	22280000	p17_14
chr17	25240001	25621363	p17_15
chr17	25783729	26554630	p17_16
chr17	26733105	26879512	p17_17
chr17	27717587	27894581	p17_18
chr17	28088318	28443877	p17_19
chr17	29421832	29672472	p17_20
chr17	29886639	30186171	p17_21
chr17	30846303	33288542	p17_22
chr17	34257748	34493933	p17_23
chr17	35306258	35716210	p17_24
chr17	36105459	36280585	p17_25
chr17	37074979	37558173	p17_26
chr17	38599988	38804322	p17_27
chr17	39019745	39684252	p17_28
chr17	43698130	43861805	p17_29
chr17	44060389	44270917	p17_30
chr17	44450249	44847300	p17_31
chr17	46185006	46507560	p17_32
chr17	49022068	54857802	p17_33
chr17	55163041	55927654	p17_34
chr17	56833474	57184033	p17_35
chr17	57409467	57643006	p17_36
chr17	57784932	57970515	p17_37
chr17	58228212	58469440	p17_38
chr17	58755053	59940945	p17_39
chr17	60217892	60705241	p17_40
chr17	60885633	61511768	p17_41
chr17	62019172	62658132	p17_42
chr17	63133462	64831382	p17_43
chr17	65040880	65989432	p17_44
chr17	66287537	66453742	p17_45
chr17	66596826	71161635	p17_46
chr17	71431750	72200179	p17_47
chr17	72450300	72667451	p17_48
chr17	75524871	75789438	p17_49
chr17	76498942	76777949	p17_50
chr17	77194169	77460444	p17_51
chr17	78518917	78700974	p17_52
chr17	81100741	81195210	p17_53
chr18	0	12039	p18_1
chr18	907077	2571432	p18_2
chr18	3879645	5196815	p18_3
chr18	5895558	6284493	p18_4
chr18	7117547	8367435	p18_5
chr18	10726458	11689583	p18_6
chr18	15330862	15440000	p18_7
chr18	18480001	19180536	p18_8
chr18	20139866	20513487	p18_9
chr18	22006659	23670622	p18_10
chr18	24765230	29078038	p18_11
chr18	29672536	31739283	p18_12
chr18	32073869	32557267	p18_13
chr18	33161578	33530221	p18_14
chr18	33877608	42259888	p18_15
chr18	42643822	43355507	p18_16
chr18	44790211	45275607	p18_17
chr18	46502301	46986848	p18_18
chr18	47340184	47720803	p18_19
chr18	48724312	54789075	p18_20
chr18	55923528	56338743	p18_21
chr18	57026418	59561254	p18_22
chr18	60383338	71815134	p18_23
chr18	72265241	72799794	p18_24
chr18	73167662	74062607	p18_25
chr18	74962690	75380399	p18_26
chr18	77918118	78077248	p18_27
chr19	0	267371	p19_1
chr19	6822436	7069657	p19_2
chr19	7294996	7460076	p19_3
chr19	8675517	9420451	p19_4
chr19	13409847	13813429	p19_5
chr19	14801002	15090443	p19_6
chr19	15695417	15833857	p19_7
chr19	16022724	16178501	p19_8
chr19	16771635	17186637	p19_9
chr19	19843713	21646431	p19_10
chr19	22193457	22700827	p19_11
chr19	23456722	24640000	p19_12
chr19	27720001	30018573	p19_13
chr19	30433435	33072340	p19_14
chr19	33211931	33350824	p19_15
chr19	34397276	34625469	p19_16
chr19	35842809	36024491	p19_17
chr19	37569251	37709031	p19_18
chr19	38397585	38573199	p19_19
chr19	40030799	40315034	p19_20
chr19	41386433	41531926	p19_21
chr19	42028583	42348796	p19_22
chr19	42927942	43912400	p19_23
chr19	45004488	45147396	p19_24
chr19	46582245	46800327	p19_25
chr19	47363918	47507498	p19_26
chr19	48363861	48565195	p19_27
chr19	51925207	52074422	p19_28
chr19	52222816	52391103	p19_29
chr19	54151659	54271848	p19_30
chr19	54711241	55450974	p19_31
chr19	56215403	56599166	p19_32
chr19	57376133	57610811	p19_33
chr19	59086999	59128983	p19_34
chr20	0	259967	p20_1
chr20	4229515	5892146	p20_2
chr20	6193748	9819565	p20_3
chr20	10654093	13619526	p20_4
chr20	13976885	17206739	p20_5
chr20	17662489	17949337	p20_6
chr20	18568765	19738905	p20_7
chr20	20033106	20347501	p20_8
chr20	20693267	21001021	p20_9
chr20	21694909	23331340	p20_10
chr20	23618273	24899066	p20_11
chr20	25677243	26320000	p20_12
chr20	29400001	30063124	p20_13
chr20	31407828	31989280	p20_14
chr20	37678838	39657735	p20_15
chr20	40321717	41818342	p20_16
chr20	44098909	44420681	p20_17
chr20	45523636	47001838	p20_18
chr20	49639642	50109124	p20_19
chr20	50418179	52790118	p20_20
chr20	53092364	54579639	p20_21
chr20	55203535	55500723	p20_22
chr20	56324114	56725984	p20_23
chr20	58180298	59542622	p20_24
chr20	62948057	63025520	p20_25
chr21	10164072	15036088	p21_1
chr21	15755729	27542707	p21_2
chr21	28516055	30257597	p21_3
chr21	30671266	32624262	p21_4
chr21	36399110	37259395	p21_5
chr21	39288607	40032953	p21_6
chr21	40817638	42213727	p21_7
chr21	48081546	48129895	p21_8
chr22	16466819	16867778	p22_1
chr22	17178663	17488733	p22_2
chr22	22577785	23412909	p22_3
chr22	25961164	26565591	p22_4
chr22	27152916	27834526	p22_5
chr22	28315274	29075658	p22_6
chr22	32870958	35653693	p22_7
chr22	35947850	36424760	p22_8
chr22	40081955	40742672	p22_9
chr22	43831031	44727156	p22_10
chr22	47609009	48605331	p22_11
chr22	51169524	51304566	p22_12
