# Supplementary material for: Computational characterization of domain‐segregated 3D chromatin structure and segmented DNA methylation status in carcinogenesis
Source: Mol Oncol. 2021 Nov 9;16(3):699–716. doi: 10.1002/1878-0261.13127 (PMC8807360; doi:10.1002/1878-0261.13127)
Supplement: Supplementary file 3 — Table S3. The proportion of compartment B in normal and tumorous samples (chr1 to chr22). Table S4. Averaged compartment vector in regions with different sequential properties (chr1). Table S5. The proportion of functional genes undergo F‐F contact break (600K‐2 M) in carcinogenesis. Table S6. GO enrichment analysis of aggregated F‐CGI genes and P‐CGI genes with increased expression in A549, Panc1 and HepG2. [file MOL2-16-699-s003.xlsx]

## Sheet: A549_F
GO enrichment analysis of aggregated F-CGI genes with increased expression in A549.
ID	Description	p.adjust
GO:0022613	ribonucleoprotein complex biogenesis	3.10155e-16
GO:0006415	translational termination	1.51553e-14
GO:0019080	viral gene expression	1.51553e-14
GO:0034660	ncRNA metabolic process	6.53529e-12
GO:0006260	DNA replication	1.37184e-11
GO:0140053	mitochondrial gene expression	1.59146e-11
GO:0043624	cellular protein complex disassembly	1.93501e-10
GO:0007059	chromosome segregation	3.50493e-10
GO:0098781	ncRNA transcription	8.22857e-10
GO:0000280	nuclear division	3.5472e-09
GO:0051169	nuclear transport	7.55381e-09
GO:0098813	nuclear chromosome segregation	9.5292e-08
GO:0016570	histone modification	2.29891e-07
GO:0140014	mitotic nuclear division	3.17845e-07
GO:1902749	regulation of cell cycle G2/M phase transition	4.56669e-07
GO:0010389	regulation of G2/M transition of mitotic cell cycle	4.6459e-07
GO:0071826	ribonucleoprotein complex subunit organization	7.0497e-07
GO:0018205	peptidyl-lysine modification	7.0497e-07
GO:0016569	covalent chromatin modification	7.85226e-07
GO:0006403	RNA localization	8.45901e-07
GO:0022618	ribonucleoprotein complex assembly	1.50579e-06
GO:0000086	G2/M transition of mitotic cell cycle	1.55018e-06
GO:0044839	cell cycle G2/M phase transition	1.89849e-06
GO:0006401	RNA catabolic process	2.23894e-06
GO:0033044	regulation of chromosome organization	2.89145e-06
GO:0070972	protein localization to endoplasmic reticulum	9.44919e-06
GO:0006614	SRP-dependent cotranslational protein targeting to membrane	1.17109e-05
GO:0140056	organelle localization by membrane tethering	1.31036e-05
GO:0006487	protein N-linked glycosylation	1.50824e-05
GO:0000075	cell cycle checkpoint	1.5149e-05
GO:1903311	regulation of mRNA metabolic process	1.78254e-05
GO:0051656	establishment of organelle localization	3.0922e-05
GO:0022406	membrane docking	3.89159e-05
GO:0015931	nucleobase-containing compound transport	5.08641e-05
GO:0006305	DNA alkylation	0.000128546
GO:0006306	DNA methylation	0.000128546
GO:0071166	ribonucleoprotein complex localization	0.000133546
GO:0031503	protein-containing complex localization	0.000135395
GO:0042255	ribosome assembly	0.000135522
GO:0097711	ciliary basal body-plasma membrane docking	0.00015214
GO:0046782	regulation of viral transcription	0.00019366
GO:0048562	embryonic organ morphogenesis	0.000212689
GO:0051783	regulation of nuclear division	0.00025631
GO:0007088	regulation of mitotic nuclear division	0.000331722
GO:0010498	proteasomal protein catabolic process	0.000333541
GO:0075733	intracellular transport of virus	0.000431782
GO:0006890	retrograde vesicle-mediated transport, Golgi to endoplasmic reticulum	0.000481446
GO:0051983	regulation of chromosome segregation	0.000515397
GO:0051321	meiotic cell cycle	0.000559986
GO:0032259	methylation	0.00057197
GO:0043414	macromolecule methylation	0.000724359
GO:0007051	spindle organization	0.000944066
GO:0046034	ATP metabolic process	0.00102831
GO:0006457	protein folding	0.00106603
GO:0050000	chromosome localization	0.00107029
GO:0032886	regulation of microtubule-based process	0.0015195
GO:1902579	multi-organism localization	0.0015195
GO:0043044	ATP-dependent chromatin remodeling	0.00180897
GO:0006839	mitochondrial transport	0.00184818
GO:0045787	positive regulation of cell cycle	0.00184818
GO:0048663	neuron fate commitment	0.00189669
GO:1905818	regulation of chromosome separation	0.00201668
GO:0070507	regulation of microtubule cytoskeleton organization	0.00201668
GO:0045333	cellular respiration	0.00216465
GO:0033108	mitochondrial respiratory chain complex assembly	0.00226364
GO:0032201	telomere maintenance via semi-conservative replication	0.00304164
GO:1900182	positive regulation of protein localization to nucleus	0.00344145
GO:0046939	nucleotide phosphorylation	0.00351659
GO:0034976	response to endoplasmic reticulum stress	0.00421056
GO:1901796	regulation of signal transduction by p53 class mediator	0.00424794
GO:0042752	regulation of circadian rhythm	0.00478431
GO:1900034	regulation of cellular response to heat	0.00497152
GO:0003002	regionalization	0.00499519
GO:0044784	metaphase/anaphase transition of cell cycle	0.00536237
GO:0048706	embryonic skeletal system development	0.00565767
GO:0006096	glycolytic process	0.0075059
GO:0001838	embryonic epithelial tube formation	0.0075059
GO:0006165	nucleoside diphosphate phosphorylation	0.00817016
GO:0009113	purine nucleobase biosynthetic process	0.00943819
GO:0000281	mitotic cytokinesis	0.0101909
GO:0050690	regulation of defense response to virus by virus	0.0105347
GO:0006275	regulation of DNA replication	0.0109409
GO:0043467	regulation of generation of precursor metabolites and energy	0.0116814
GO:0048705	skeletal system morphogenesis	0.0116814
GO:0042558	pteridine-containing compound metabolic process	0.014115
GO:0051648	vesicle localization	0.0144924
GO:0007019	microtubule depolymerization	0.0162504
GO:0035966	response to topologically incorrect protein	0.0162854
GO:0017038	protein import	0.0180156
GO:0035437	maintenance of protein localization in endoplasmic reticulum	0.0180156
GO:0006490	oligosaccharide-lipid intermediate biosynthetic process	0.0185635
GO:0098930	axonal transport	0.0188614
GO:0070085	glycosylation	0.019412
GO:0006090	pyruvate metabolic process	0.019412
GO:2001233	regulation of apoptotic signaling pathway	0.0204616
GO:0034404	nucleobase-containing small molecule biosynthetic process	0.0204616
GO:0043413	macromolecule glycosylation	0.0214514
GO:0019886	antigen processing and presentation of exogenous peptide antigen via MHC class II	0.0215054
GO:2001020	regulation of response to DNA damage stimulus	0.021979
GO:0060581	cell fate commitment involved in pattern specification	0.0225011
GO:0060147	regulation of posttranscriptional gene silencing	0.0225907
GO:0060966	regulation of gene silencing by RNA	0.0225907
GO:0035999	tetrahydrofolate interconversion	0.0231202
GO:0032200	telomere organization	0.0231202
GO:0006007	glucose catabolic process	0.0246581
GO:0006901	vesicle coating	0.0250262
GO:1905330	regulation of morphogenesis of an epithelium	0.0260583
GO:0009411	response to UV	0.0261179
GO:0007623	circadian rhythm	0.026349
GO:0006735	NADH regeneration	0.0272362
GO:0006734	NADH metabolic process	0.0298361
GO:0017004	cytochrome complex assembly	0.0340431
GO:0043470	regulation of carbohydrate catabolic process	0.0378094
GO:0002566	somatic diversification of immune receptors via somatic mutation	0.0378094
GO:0030968	endoplasmic reticulum unfolded protein response	0.0378094
GO:0016226	iron-sulfur cluster assembly	0.0382059
GO:0031163	metallo-sulfur cluster assembly	0.0382059
GO:0033157	regulation of intracellular protein transport	0.042514
GO:0008344	adult locomotory behavior	0.043499
GO:0046822	regulation of nucleocytoplasmic transport	0.0497648
GO:0006520	cellular amino acid metabolic process	0.0508302
GO:0042769	DNA damage response, detection of DNA damage	0.0516235
GO:0044843	cell cycle G1/S phase transition	0.0517628
GO:0090559	regulation of membrane permeability	0.0558122
GO:0001890	placenta development	0.0572437
GO:0045185	maintenance of protein location	0.0576232
GO:0045165	cell fate commitment	0.0611034
GO:0001844	protein insertion into mitochondrial membrane involved in apoptotic signaling pathway	0.0642459
GO:0070979	protein K11-linked ubiquitination	0.0642459
GO:0032508	DNA duplex unwinding	0.0642459
GO:0090175	regulation of establishment of planar polarity	0.0642459
GO:0035722	interleukin-12-mediated signaling pathway	0.0650239
GO:0046364	monosaccharide biosynthetic process	0.0653646
GO:0046902	regulation of mitochondrial membrane permeability	0.0655613
GO:0051402	neuron apoptotic process	0.0658121
GO:0051604	protein maturation	0.0669194
GO:0051188	cofactor biosynthetic process	0.0672174
GO:0043648	dicarboxylic acid metabolic process	0.0686601
GO:0006020	inositol metabolic process	0.0687941
GO:0050905	neuromuscular process	0.0711543
GO:0009314	response to radiation	0.0720095
GO:0060026	convergent extension	0.0739014
GO:0048208	COPII vesicle coating	0.0762152
GO:0000082	G1/S transition of mitotic cell cycle	0.0778159
GO:0006506	GPI anchor biosynthetic process	0.0800382
GO:0001701	in utero embryonic development	0.0808819
GO:0007164	establishment of tissue polarity	0.0808819
GO:0060122	inner ear receptor cell stereocilium organization	0.0863435
GO:0007018	microtubule-based movement	0.0876794
GO:1903578	regulation of ATP metabolic process	0.0903841
GO:0019318	hexose metabolic process	0.0944485
GO:0007084	mitotic nuclear envelope reassembly	0.0947324
GO:0031629	synaptic vesicle fusion to presynaptic active zone membrane	0.0978667
GO:0006505	GPI anchor metabolic process	0.101196
GO:1903025	regulation of RNA polymerase II regulatory region sequence-specific DNA binding	0.101388
GO:0071824	protein-DNA complex subunit organization	0.104982
GO:0070671	response to interleukin-12	0.107926
GO:0031114	regulation of microtubule depolymerization	0.108335
GO:0006904	vesicle docking involved in exocytosis	0.111724
GO:0050435	amyloid-beta metabolic process	0.121402
GO:2001025	positive regulation of response to drug	0.12591
GO:0099500	vesicle fusion to plasma membrane	0.12901
GO:1904888	cranial skeletal system development	0.131602
GO:0042220	response to cocaine	0.137395
GO:0072347	response to anesthetic	0.141888
GO:0035567	non-canonical Wnt signaling pathway	0.145164
GO:0048013	ephrin receptor signaling pathway	0.145407
GO:0016246	RNA interference	0.145407
GO:0033599	regulation of mammary gland epithelial cell proliferation	0.145407
GO:0010821	regulation of mitochondrion organization	0.145568
GO:0048308	organelle inheritance	0.147375
GO:0048313	Golgi inheritance	0.147375
GO:1904029	regulation of cyclin-dependent protein kinase activity	0.1476
GO:0001964	startle response	0.148183
GO:0009651	response to salt stress	0.148183
GO:0062125	regulation of mitochondrial gene expression	0.148183
GO:1902175	regulation of oxidative stress-induced intrinsic apoptotic signaling pathway	0.148183
GO:0046148	pigment biosynthetic process	0.154623
GO:0060218	hematopoietic stem cell differentiation	0.158668
GO:0007219	Notch signaling pathway	0.160789
GO:0034629	cellular protein-containing complex localization	0.163015
GO:0090659	walking behavior	0.16871
GO:0046785	microtubule polymerization	0.176475
GO:1901264	carbohydrate derivative transport	0.176475
GO:0031498	chromatin disassembly	0.177563
GO:0039702	viral budding via host ESCRT complex	0.177563
GO:0008637	apoptotic mitochondrial changes	0.177692
GO:0043279	response to alkaloid	0.18087
GO:0008585	female gonad development	0.181573
GO:0001947	heart looping	0.185619
GO:0006081	cellular aldehyde metabolic process	0.185619
GO:0031293	membrane protein intracellular domain proteolysis	0.191068
GO:1901532	regulation of hematopoietic progenitor cell differentiation	0.20021
GO:0061351	neural precursor cell proliferation	0.20021
GO:0006497	protein lipidation	0.20064
GO:0072075	metanephric mesenchyme development	0.202878
GO:0072273	metanephric nephron morphogenesis	0.204072
GO:0045815	positive regulation of gene expression, epigenetic	0.205195
GO:0043903	regulation of interspecies interactions between organisms	0.206193
GO:0045687	positive regulation of glial cell differentiation	0.206193
GO:1901659	glycosyl compound biosynthetic process	0.206193
GO:0048565	digestive tract development	0.206391
GO:0038003	opioid receptor signaling pathway	0.206716
GO:0070243	regulation of thymocyte apoptotic process	0.206716
GO:0097284	hepatocyte apoptotic process	0.206716
GO:1904668	positive regulation of ubiquitin protein ligase activity	0.206716
GO:0032922	circadian regulation of gene expression	0.206716
GO:0040014	regulation of multicellular organism growth	0.210558
GO:0060351	cartilage development involved in endochondral bone morphogenesis	0.212826
GO:0008543	fibroblast growth factor receptor signaling pathway	0.213004
GO:0070997	neuron death	0.213219
GO:0043523	regulation of neuron apoptotic process	0.213219
GO:0032535	regulation of cellular component size	0.214706
GO:0034644	cellular response to UV	0.216036
GO:0034248	regulation of cellular amide metabolic process	0.216038
GO:0009994	oocyte differentiation	0.217811
GO:0019674	NAD metabolic process	0.217811
GO:0000002	mitochondrial genome maintenance	0.218962

## Sheet: Panc1_F
GO enrichment analysis of aggregated F-CGI genes with increased expression in Panc1.
ID	Description	p.adjust
GO:0048193	Golgi vesicle transport	4.42259e-09
GO:0051656	establishment of organelle localization	2.98363e-06
GO:0048568	embryonic organ development	6.09251e-05
GO:1990778	protein localization to cell periphery	6.09251e-05
GO:0007018	microtubule-based movement	6.09251e-05
GO:0007409	axonogenesis	0.000173461
GO:0010498	proteasomal protein catabolic process	0.000201601
GO:0032984	protein-containing complex disassembly	0.000337017
GO:0019886	antigen processing and presentation of exogenous peptide antigen via MHC class II	0.000624289
GO:0030705	cytoskeleton-dependent intracellular transport	0.00106778
GO:0021532	neural tube patterning	0.00112993
GO:0007389	pattern specification process	0.00112993
GO:0006506	GPI anchor biosynthetic process	0.00200933
GO:0016050	vesicle organization	0.00274428
GO:0006505	GPI anchor metabolic process	0.00279055
GO:0007163	establishment or maintenance of cell polarity	0.0028243
GO:0006415	translational termination	0.00341711
GO:0021953	central nervous system neuron differentiation	0.00403377
GO:0022406	membrane docking	0.00403377
GO:0032535	regulation of cellular component size	0.00410508
GO:0140056	organelle localization by membrane tethering	0.00431608
GO:0060562	epithelial tube morphogenesis	0.00444284
GO:0010256	endomembrane system organization	0.00463015
GO:0034976	response to endoplasmic reticulum stress	0.00463015
GO:0006986	response to unfolded protein	0.00516221
GO:1905477	positive regulation of protein localization to membrane	0.00539001
GO:0070997	neuron death	0.00573611
GO:1903747	regulation of establishment of protein localization to mitochondrion	0.00588999
GO:0045787	positive regulation of cell cycle	0.00646931
GO:0006020	inositol metabolic process	0.00656354
GO:0010769	regulation of cell morphogenesis involved in differentiation	0.00656354
GO:0046879	hormone secretion	0.00760493
GO:0048709	oligodendrocyte differentiation	0.00854778
GO:0051648	vesicle localization	0.00854778
GO:0009914	hormone transport	0.0100395
GO:0099637	neurotransmitter receptor transport	0.0103473
GO:0051302	regulation of cell division	0.0107489
GO:1900739	regulation of protein insertion into mitochondrial membrane involved in apoptotic signaling pathway	0.0109997
GO:1900740	positive regulation of protein insertion into mitochondrial membrane involved in apoptotic signaling pathway	0.0109997
GO:0140014	mitotic nuclear division	0.0111492
GO:0008589	regulation of smoothened signaling pathway	0.0111492
GO:0031503	protein-containing complex localization	0.0111492
GO:0032386	regulation of intracellular transport	0.0111492
GO:0006457	protein folding	0.0111492
GO:0051402	neuron apoptotic process	0.0124261
GO:0043112	receptor metabolic process	0.0135912
GO:0050804	modulation of chemical synaptic transmission	0.0137386
GO:0001738	morphogenesis of a polarized epithelium	0.0143336
GO:0048285	organelle fission	0.0144824
GO:0006839	mitochondrial transport	0.0147851
GO:0006900	vesicle budding from membrane	0.0147851
GO:0007034	vacuolar transport	0.0172277
GO:0008654	phospholipid biosynthetic process	0.0172277
GO:0021517	ventral spinal cord development	0.0172277
GO:0051098	regulation of binding	0.018352
GO:0051445	regulation of meiotic cell cycle	0.02108
GO:0000281	mitotic cytokinesis	0.0237902
GO:0051783	regulation of nuclear division	0.0237902
GO:0031346	positive regulation of cell projection organization	0.0239352
GO:0043524	negative regulation of neuron apoptotic process	0.0256178
GO:0051961	negative regulation of nervous system development	0.0256178
GO:0007156	homophilic cell adhesion via plasma membrane adhesion molecules	0.0256178
GO:0010821	regulation of mitochondrion organization	0.0267543
GO:0015936	coenzyme A metabolic process	0.0268165
GO:1900037	regulation of cellular response to hypoxia	0.0268165
GO:0006487	protein N-linked glycosylation	0.0278197
GO:0035437	maintenance of protein localization in endoplasmic reticulum	0.0291012
GO:0060560	developmental growth involved in morphogenesis	0.0302587
GO:1901215	negative regulation of neuron death	0.031189
GO:1902414	protein localization to cell junction	0.0338589
GO:0016049	cell growth	0.0351558
GO:1901030	positive regulation of mitochondrial outer membrane permeabilization involved in apoptotic signaling pathway	0.0362436
GO:0046578	regulation of Ras protein signal transduction	0.036289
GO:0060850	regulation of transcription involved in cell fate commitment	0.037534
GO:0048705	skeletal system morphogenesis	0.0384953
GO:0021700	developmental maturation	0.0384953
GO:0031623	receptor internalization	0.0384953
GO:0060606	tube closure	0.0384953
GO:0006605	protein targeting	0.0387584
GO:0046365	monosaccharide catabolic process	0.0387584
GO:0016575	histone deacetylation	0.0407972
GO:0022604	regulation of cell morphogenesis	0.0409351
GO:0007269	neurotransmitter secretion	0.0409351
GO:0099643	signal release from synapse	0.0409351
GO:0009132	nucleoside diphosphate metabolic process	0.0409351
GO:0008608	attachment of spindle microtubules to kinetochore	0.0409351
GO:0099590	neurotransmitter receptor internalization	0.0409351
GO:0006590	thyroid hormone generation	0.0468143
GO:0033157	regulation of intracellular protein transport	0.049369
GO:0090596	sensory organ morphogenesis	0.0504887
GO:0140053	mitochondrial gene expression	0.0505086
GO:0035264	multicellular organism growth	0.0507081
GO:0051604	protein maturation	0.0515284
GO:1903146	regulation of autophagy of mitochondrion	0.0523295
GO:0070085	glycosylation	0.0540007
GO:0051775	response to redox state	0.0540007
GO:0048706	embryonic skeletal system development	0.0543515
GO:0042326	negative regulation of phosphorylation	0.0544952
GO:0032370	positive regulation of lipid transport	0.0574916
GO:0045995	regulation of embryonic development	0.058158
GO:0099072	regulation of postsynaptic membrane neurotransmitter receptor levels	0.0586047
GO:1905710	positive regulation of membrane permeability	0.0586047
GO:0072088	nephron epithelium morphogenesis	0.0606972
GO:0009084	glutamine family amino acid biosynthetic process	0.0606972
GO:1903305	regulation of regulated secretory pathway	0.0621077
GO:0031345	negative regulation of cell projection organization	0.0651445
GO:0060271	cilium assembly	0.066077
GO:0046939	nucleotide phosphorylation	0.0665592
GO:0035967	cellular response to topologically incorrect protein	0.0665592
GO:0050808	synapse organization	0.0673694
GO:1901990	regulation of mitotic cell cycle phase transition	0.0683026
GO:0007164	establishment of tissue polarity	0.068946
GO:0010721	negative regulation of cell development	0.0689961
GO:0051668	localization within membrane	0.0698436
GO:1900119	positive regulation of execution phase of apoptosis	0.0698436
GO:0040020	regulation of meiotic nuclear division	0.0698436
GO:0006283	transcription-coupled nucleotide-excision repair	0.0698436
GO:0043413	macromolecule glycosylation	0.0701169
GO:2001234	negative regulation of apoptotic signaling pathway	0.0722278
GO:0006735	NADH regeneration	0.0722278
GO:0061621	canonical glycolysis	0.0722278
GO:0098732	macromolecule deacylation	0.0722598
GO:0036342	post-anal tail morphogenesis	0.0732453
GO:0090175	regulation of establishment of planar polarity	0.0766133
GO:0007088	regulation of mitotic nuclear division	0.0768297
GO:0097193	intrinsic apoptotic signaling pathway	0.0775376
GO:0001655	urogenital system development	0.0778999
GO:0044782	cilium organization	0.0804379
GO:0051988	regulation of attachment of spindle microtubules to kinetochore	0.0804379
GO:0071481	cellular response to X-ray	0.0804379
GO:0006353	DNA-templated transcription, termination	0.0847213
GO:1904029	regulation of cyclin-dependent protein kinase activity	0.0849015
GO:0001558	regulation of cell growth	0.087556
GO:0071545	inositol phosphate catabolic process	0.0883436
GO:0001662	behavioral fear response	0.0883436
GO:0046174	polyol catabolic process	0.0883436
GO:0001933	negative regulation of protein phosphorylation	0.0897374
GO:0048013	ephrin receptor signaling pathway	0.0897603
GO:0050905	neuromuscular process	0.0907692
GO:1904888	cranial skeletal system development	0.0921859
GO:0006836	neurotransmitter transport	0.0941067
GO:0021695	cerebellar cortex development	0.099511
GO:0010939	regulation of necrotic cell death	0.104275
GO:0032094	response to food	0.104275
GO:0001505	regulation of neurotransmitter levels	0.106927
GO:0008334	histone mRNA metabolic process	0.108475
GO:0032530	regulation of microvillus organization	0.108475
GO:0070208	protein heterotrimerization	0.108475
GO:0031331	positive regulation of cellular catabolic process	0.111283
GO:0039702	viral budding via host ESCRT complex	0.111915
GO:0050951	sensory perception of temperature stimulus	0.111915
GO:1904886	beta-catenin destruction complex disassembly	0.111915
GO:0033555	multicellular organismal response to stress	0.112305
GO:0060306	regulation of membrane repolarization	0.118324
GO:0048588	developmental cell growth	0.118631
GO:0071453	cellular response to oxygen levels	0.118631
GO:0048469	cell maturation	0.12074
GO:0032886	regulation of microtubule-based process	0.128056
GO:0006090	pyruvate metabolic process	0.12812
GO:0007084	mitotic nuclear envelope reassembly	0.12812
GO:0015937	coenzyme A biosynthetic process	0.12812
GO:0030311	poly-N-acetyllactosamine biosynthetic process	0.12812
GO:0044282	small molecule catabolic process	0.129204
GO:0016236	macroautophagy	0.131473
GO:0034329	cell junction assembly	0.131473
GO:0001763	morphogenesis of a branching structure	0.133823
GO:0046683	response to organophosphorus	0.134091
GO:0072583	clathrin-dependent endocytosis	0.134091
GO:0140112	extracellular vesicle biogenesis	0.134439
GO:0006684	sphingomyelin metabolic process	0.13817
GO:0007175	negative regulation of epidermal growth factor-activated receptor activity	0.13817
GO:1905330	regulation of morphogenesis of an epithelium	0.14042
GO:0051591	response to cAMP	0.146227
GO:0070482	response to oxygen levels	0.148278
GO:0050000	chromosome localization	0.148278
GO:0031396	regulation of protein ubiquitination	0.149702
GO:0009896	positive regulation of catabolic process	0.150833
GO:0030323	respiratory tube development	0.157023
GO:1905954	positive regulation of lipid localization	0.159228
GO:2000780	negative regulation of double-strand break repair	0.162712
GO:0035050	embryonic heart tube development	0.162712
GO:0051168	nuclear export	0.162712
GO:0016241	regulation of macroautophagy	0.162712
GO:0015931	nucleobase-containing compound transport	0.16579
GO:0042552	myelination	0.170268
GO:0001708	cell fate specification	0.170268
GO:0006403	RNA localization	0.170268
GO:0051205	protein insertion into membrane	0.170268
GO:0032095	regulation of response to food	0.170268
GO:1990182	exosomal secretion	0.170268
GO:0021521	ventral spinal cord interneuron specification	0.170268
GO:0030309	poly-N-acetyllactosamine metabolic process	0.170268
GO:0060573	cell fate specification involved in pattern specification	0.170268
GO:0043254	regulation of protein-containing complex assembly	0.170268
GO:0006998	nuclear envelope organization	0.170448
GO:0072347	response to anesthetic	0.170448
GO:0006388	tRNA splicing, via endonucleolytic cleavage and ligation	0.170448
GO:0032105	negative regulation of response to extracellular stimulus	0.170448
GO:0099558	maintenance of synapse structure	0.170448
GO:2000463	positive regulation of excitatory postsynaptic potential	0.170448
GO:0061351	neural precursor cell proliferation	0.174471
GO:0006497	protein lipidation	0.175053
GO:0061448	connective tissue development	0.177142
GO:0035304	regulation of protein dephosphorylation	0.177992
GO:0002446	neutrophil mediated immunity	0.178682
GO:0006399	tRNA metabolic process	0.178682
GO:0006370	7-methylguanosine mRNA capping	0.178682
GO:2001025	positive regulation of response to drug	0.178682
GO:0045862	positive regulation of proteolysis	0.179894
GO:0071695	anatomical structure maturation	0.179894
GO:0098657	import into cell	0.179894
GO:0031646	positive regulation of nervous system process	0.180912
GO:0007613	memory	0.180912
GO:0046034	ATP metabolic process	0.182887
GO:0046697	decidualization	0.183039
GO:0060563	neuroepithelial cell differentiation	0.184032
GO:0001764	neuron migration	0.184117
GO:0050803	regulation of synapse structure or activity	0.184444
GO:0042475	odontogenesis of dentin-containing tooth	0.184444
GO:0045185	maintenance of protein location	0.184444
GO:0098693	regulation of synaptic vesicle cycle	0.184901
GO:0042391	regulation of membrane potential	0.195478
GO:0061919	process utilizing autophagic mechanism	0.195478
GO:0015949	nucleobase-containing small molecule interconversion	0.195478
GO:0006490	oligosaccharide-lipid intermediate biosynthetic process	0.196201
GO:0001578	microtubule bundle formation	0.201109
GO:0010765	positive regulation of sodium ion transport	0.201658
GO:1902117	positive regulation of organelle assembly	0.202997
GO:0043001	Golgi to plasma membrane protein transport	0.205346
GO:0007019	microtubule depolymerization	0.205346
GO:0007212	dopamine receptor signaling pathway	0.205346
GO:0120162	positive regulation of cold-induced thermogenesis	0.205419
GO:0030952	establishment or maintenance of cytoskeleton polarity	0.205419
GO:0051382	kinetochore assembly	0.205419
GO:0007093	mitotic cell cycle checkpoint	0.205419
GO:0050807	regulation of synapse organization	0.207244
GO:0008543	fibroblast growth factor receptor signaling pathway	0.207244
GO:0002551	mast cell chemotaxis	0.207244
GO:0033197	response to vitamin E	0.207244
GO:0045472	response to ether	0.207244
GO:0071340	skeletal muscle acetylcholine-gated channel clustering	0.207244
GO:0090161	Golgi ribbon formation	0.207244
GO:0097531	mast cell migration	0.207244
GO:0098962	regulation of postsynaptic neurotransmitter receptor activity	0.207244
GO:0044839	cell cycle G2/M phase transition	0.207244
GO:1904861	excitatory synapse assembly	0.207244
GO:2000311	regulation of AMPA receptor activity	0.207244
GO:0072089	stem cell proliferation	0.211254
GO:0061726	mitochondrion disassembly	0.213325
GO:1901264	carbohydrate derivative transport	0.213325
GO:0050690	regulation of defense response to virus by virus	0.215821
GO:0042220	response to cocaine	0.215821
GO:0043954	cellular component maintenance	0.215821
GO:0002931	response to ischemia	0.218997
GO:0032873	negative regulation of stress-activated MAPK cascade	0.218997
GO:0070303	negative regulation of stress-activated protein kinase signaling cascade	0.218997
GO:0019076	viral release from host cell	0.218997
GO:0035890	exit from host	0.218997
GO:0035891	exit from host cell	0.218997
GO:0019233	sensory perception of pain	0.218997
GO:0048538	thymus development	0.218997
GO:0006734	NADH metabolic process	0.218997
GO:0035315	hair cell differentiation	0.218997
GO:0051383	kinetochore organization	0.221498
GO:0006513	protein monoubiquitination	0.221498
GO:0040014	regulation of multicellular organism growth	0.221498
GO:0048208	COPII vesicle coating	0.221498

## Sheet: HepG2_F
GO enrichment analysis of aggregated F-CGI genes with increased expression in HepG2.
ID	Description	p.adjust
GO:0022613	ribonucleoprotein complex biogenesis	2.01474e-16
GO:0006413	translational initiation	5.29517e-13
GO:0034470	ncRNA processing	1.46982e-12
GO:0034660	ncRNA metabolic process	1.46982e-12
GO:0048193	Golgi vesicle transport	1.55702e-12
GO:0019080	viral gene expression	2.16767e-11
GO:0010498	proteasomal protein catabolic process	2.29906e-11
GO:0051656	establishment of organelle localization	2.9723e-10
GO:0032984	protein-containing complex disassembly	3.08027e-10
GO:0051169	nuclear transport	4.01095e-10
GO:0006611	protein export from nucleus	5.48641e-10
GO:0006914	autophagy	5.48641e-10
GO:0061919	process utilizing autophagic mechanism	5.48641e-10
GO:0140053	mitochondrial gene expression	7.75162e-10
GO:0000280	nuclear division	9.28636e-10
GO:1901990	regulation of mitotic cell cycle phase transition	1.33243e-09
GO:0006401	RNA catabolic process	1.56593e-09
GO:1903311	regulation of mRNA metabolic process	1.00746e-08
GO:0140014	mitotic nuclear division	1.49493e-08
GO:0000075	cell cycle checkpoint	3.22776e-08
GO:0006403	RNA localization	6.3323e-08
GO:0072331	signal transduction by p53 class mediator	7.21602e-08
GO:0071166	ribonucleoprotein complex localization	7.81006e-08
GO:0022406	membrane docking	1.61484e-07
GO:0140056	organelle localization by membrane tethering	1.80378e-07
GO:0006260	DNA replication	3.83229e-07
GO:0071826	ribonucleoprotein complex subunit organization	3.83229e-07
GO:0070972	protein localization to endoplasmic reticulum	7.21115e-07
GO:0010506	regulation of autophagy	1.09294e-06
GO:0016570	histone modification	1.44636e-06
GO:0044839	cell cycle G2/M phase transition	1.50744e-06
GO:0016050	vesicle organization	1.75722e-06
GO:0034976	response to endoplasmic reticulum stress	2.07072e-06
GO:0007059	chromosome segregation	2.23007e-06
GO:0031503	protein-containing complex localization	2.64198e-06
GO:0015931	nucleobase-containing compound transport	2.7653e-06
GO:0098813	nuclear chromosome segregation	3.52626e-06
GO:0000086	G2/M transition of mitotic cell cycle	3.55124e-06
GO:0022618	ribonucleoprotein complex assembly	5.58915e-06
GO:0016569	covalent chromatin modification	6.92596e-06
GO:1903008	organelle disassembly	8.81896e-06
GO:0048568	embryonic organ development	2.48046e-05
GO:1902099	regulation of metaphase/anaphase transition of cell cycle	2.48965e-05
GO:1904029	regulation of cyclin-dependent protein kinase activity	2.6685e-05
GO:0007389	pattern specification process	3.44061e-05
GO:0006353	DNA-templated transcription, termination	3.48973e-05
GO:0035966	response to topologically incorrect protein	3.84468e-05
GO:0051648	vesicle localization	4.29504e-05
GO:0033108	mitochondrial respiratory chain complex assembly	4.63932e-05
GO:0000281	mitotic cytokinesis	6.4166e-05
GO:0010256	endomembrane system organization	6.52185e-05
GO:0030071	regulation of mitotic metaphase/anaphase transition	8.50823e-05
GO:0051783	regulation of nuclear division	0.000196826
GO:0006457	protein folding	0.00022367
GO:0033044	regulation of chromosome organization	0.000319672
GO:0006487	protein N-linked glycosylation	0.000319672
GO:0050000	chromosome localization	0.000355612
GO:1903829	positive regulation of cellular protein localization	0.000355612
GO:0018205	peptidyl-lysine modification	0.000378768
GO:1902850	microtubule cytoskeleton organization involved in mitosis	0.000388342
GO:0042255	ribosome assembly	0.000445724
GO:0000209	protein polyubiquitination	0.000492792
GO:0006839	mitochondrial transport	0.000590591
GO:0021915	neural tube development	0.000595172
GO:1903046	meiotic cell cycle process	0.00060161
GO:0048208	COPII vesicle coating	0.000607634
GO:2001233	regulation of apoptotic signaling pathway	0.000625516
GO:0007018	microtubule-based movement	0.000634367
GO:0030968	endoplasmic reticulum unfolded protein response	0.000719509
GO:0010821	regulation of mitochondrion organization	0.000757925
GO:0000422	autophagy of mitochondrion	0.000808921
GO:0032386	regulation of intracellular transport	0.000810769
GO:0071349	cellular response to interleukin-12	0.000831384
GO:0097711	ciliary basal body-plasma membrane docking	0.000838026
GO:0045746	negative regulation of Notch signaling pathway	0.00107792
GO:0007034	vacuolar transport	0.00120053
GO:0072595	maintenance of protein localization in organelle	0.00120187
GO:0044782	cilium organization	0.0012432
GO:0070671	response to interleukin-12	0.00130641
GO:1901532	regulation of hematopoietic progenitor cell differentiation	0.00153683
GO:0046782	regulation of viral transcription	0.001573
GO:0045333	cellular respiration	0.00194064
GO:0006997	nucleus organization	0.00195173
GO:0017038	protein import	0.00216186
GO:0045815	positive regulation of gene expression, epigenetic	0.00220668
GO:0009896	positive regulation of catabolic process	0.00244377
GO:0006289	nucleotide-excision repair	0.00282454
GO:1904666	regulation of ubiquitin protein ligase activity	0.0028386
GO:0000082	G1/S transition of mitotic cell cycle	0.00309093
GO:0044843	cell cycle G1/S phase transition	0.00312374
GO:0016331	morphogenesis of embryonic epithelium	0.00326524
GO:0007033	vacuole organization	0.00334081
GO:0045185	maintenance of protein location	0.00337659
GO:0045787	positive regulation of cell cycle	0.00342616
GO:0002244	hematopoietic progenitor cell differentiation	0.00359234
GO:0051983	regulation of chromosome segregation	0.00405565
GO:0001738	morphogenesis of a polarized epithelium	0.0041888
GO:0002478	antigen processing and presentation of exogenous peptide antigen	0.00451859
GO:0003143	embryonic heart tube morphogenesis	0.00456891
GO:0050821	protein stabilization	0.00482881
GO:0032886	regulation of microtubule-based process	0.00507393
GO:0061418	regulation of transcription from RNA polymerase II promoter in response to hypoxia	0.00512541
GO:1902017	regulation of cilium assembly	0.00575231
GO:0090175	regulation of establishment of planar polarity	0.00655951
GO:1905330	regulation of morphogenesis of an epithelium	0.00686093
GO:0031331	positive regulation of cellular catabolic process	0.00713211
GO:0070507	regulation of microtubule cytoskeleton organization	0.00771607
GO:0075733	intracellular transport of virus	0.00811909
GO:0007164	establishment of tissue polarity	0.00859432
GO:0051447	negative regulation of meiotic cell cycle	0.0101096
GO:0035050	embryonic heart tube development	0.0101096
GO:0006490	oligosaccharide-lipid intermediate biosynthetic process	0.0105629
GO:1902579	multi-organism localization	0.0133376
GO:0034248	regulation of cellular amide metabolic process	0.0153103
GO:0008543	fibroblast growth factor receptor signaling pathway	0.0153103
GO:0097502	mannosylation	0.0154513
GO:0006998	nuclear envelope organization	0.0159101
GO:0006497	protein lipidation	0.0169918
GO:0001701	in utero embryonic development	0.0175446
GO:0043414	macromolecule methylation	0.0178751
GO:0033750	ribosome localization	0.018968
GO:0034644	cellular response to UV	0.018968
GO:0015936	coenzyme A metabolic process	0.0201179
GO:0006921	cellular component disassembly involved in execution phase of apoptosis	0.024982
GO:0032259	methylation	0.0267632
GO:0072659	protein localization to plasma membrane	0.0269555
GO:0051348	negative regulation of transferase activity	0.0271443
GO:0051817	modulation of process of other organism involved in symbiotic interaction	0.0282482
GO:0048705	skeletal system morphogenesis	0.0308317
GO:1900034	regulation of cellular response to heat	0.0308317
GO:0019692	deoxyribose phosphate metabolic process	0.0312661
GO:0032508	DNA duplex unwinding	0.0316694
GO:0061371	determination of heart left/right asymmetry	0.0342597
GO:0032535	regulation of cellular component size	0.0376138
GO:0006244	pyrimidine nucleotide catabolic process	0.0376138
GO:0051653	spindle localization	0.0396824
GO:0043467	regulation of generation of precursor metabolites and energy	0.041038
GO:0009314	response to radiation	0.041237
GO:0046755	viral budding	0.0450598
GO:0008654	phospholipid biosynthetic process	0.0481313
GO:0048706	embryonic skeletal system development	0.049042
GO:1903573	negative regulation of response to endoplasmic reticulum stress	0.0505581
GO:1902115	regulation of organelle assembly	0.0508808
GO:0043413	macromolecule glycosylation	0.0524518
GO:0036465	synaptic vesicle recycling	0.0529454
GO:0021515	cell differentiation in spinal cord	0.0534759
GO:0097345	mitochondrial outer membrane permeabilization	0.0534759
GO:0051383	kinetochore organization	0.0538406
GO:0071453	cellular response to oxygen levels	0.059073
GO:0070849	response to epidermal growth factor	0.0593116
GO:0051098	regulation of binding	0.0627016
GO:0006740	NADPH regeneration	0.0636436
GO:0048663	neuron fate commitment	0.0671763
GO:0033059	cellular pigmentation	0.0678792
GO:0032868	response to insulin	0.0693986
GO:0061351	neural precursor cell proliferation	0.0700608
GO:0009162	deoxyribonucleoside monophosphate metabolic process	0.0707031
GO:1901215	negative regulation of neuron death	0.0713227
GO:0045835	negative regulation of meiotic nuclear division	0.0713227
GO:0030866	cortical actin cytoskeleton organization	0.0744395
GO:0051293	establishment of spindle localization	0.0744395
GO:0019048	modulation by virus of host process	0.0750056
GO:0045851	pH reduction	0.0758519
GO:0046902	regulation of mitochondrial membrane permeability	0.0761822
GO:0098727	maintenance of cell number	0.0765245
GO:0018105	peptidyl-serine phosphorylation	0.079119
GO:0034314	Arp2/3 complex-mediated actin nucleation	0.0805771
GO:2000736	regulation of stem cell differentiation	0.0814626
GO:0030010	establishment of cell polarity	0.0821024
GO:0008299	isoprenoid biosynthetic process	0.0834941
GO:0019827	stem cell population maintenance	0.0836312
GO:0032271	regulation of protein polymerization	0.0838465
GO:0035196	production of miRNAs involved in gene silencing by miRNA	0.084244
GO:0051452	intracellular pH reduction	0.0844096
GO:0032869	cellular response to insulin stimulus	0.0910445
GO:0062125	regulation of mitochondrial gene expression	0.0930456
GO:0050775	positive regulation of dendrite morphogenesis	0.0930456
GO:0051402	neuron apoptotic process	0.0960098
GO:0043462	regulation of ATPase activity	0.0976217
GO:0043044	ATP-dependent chromatin remodeling	0.0986159
GO:0070482	response to oxygen levels	0.103039
GO:0051382	kinetochore assembly	0.107562
GO:0006664	glycolipid metabolic process	0.107869
GO:0050690	regulation of defense response to virus by virus	0.113757
GO:0042593	glucose homeostasis	0.115919
GO:0030041	actin filament polymerization	0.115961
GO:0032465	regulation of cytokinesis	0.116076
GO:0007175	negative regulation of epidermal growth factor-activated receptor activity	0.116298
GO:0043922	negative regulation by host of viral transcription	0.116298
GO:0072350	tricarboxylic acid metabolic process	0.116298
GO:0006275	regulation of DNA replication	0.119034
GO:1901264	carbohydrate derivative transport	0.119904
GO:1902510	regulation of apoptotic DNA fragmentation	0.125917
GO:0070997	neuron death	0.128589
GO:0006907	pinocytosis	0.129945
GO:0043153	entrainment of circadian clock by photoperiod	0.129945
GO:0043524	negative regulation of neuron apoptotic process	0.129945
GO:0030326	embryonic limb morphogenesis	0.129945
GO:0035113	embryonic appendage morphogenesis	0.129945
GO:0007292	female gamete generation	0.129945
GO:0071326	cellular response to monosaccharide stimulus	0.129945
GO:1905710	positive regulation of membrane permeability	0.129945
GO:0015937	coenzyme A biosynthetic process	0.129945
GO:0035646	endosome to melanosome transport	0.129945
GO:0043485	endosome to pigment granule transport	0.129945
GO:0048102	autophagic cell death	0.129945
GO:0048757	pigment granule maturation	0.129945
GO:0051014	actin filament severing	0.129945
GO:2001054	negative regulation of mesenchymal cell apoptotic process	0.129945
GO:0042339	keratan sulfate metabolic process	0.130139
GO:0032648	regulation of interferon-beta production	0.130139
GO:0017158	regulation of calcium ion-dependent exocytosis	0.131195
GO:1901659	glycosyl compound biosynthetic process	0.131195
GO:0010939	regulation of necrotic cell death	0.131195
GO:0033673	negative regulation of kinase activity	0.131195
GO:0072089	stem cell proliferation	0.135041
GO:0016052	carbohydrate catabolic process	0.138223
GO:0006779	porphyrin-containing compound biosynthetic process	0.140058
GO:0032012	regulation of ARF protein signal transduction	0.1406
GO:0035493	SNARE complex assembly	0.1406
GO:0036342	post-anal tail morphogenesis	0.1406
GO:0090671	telomerase RNA localization to Cajal body	0.1406
GO:0009994	oocyte differentiation	0.140714
GO:0035773	insulin secretion involved in cellular response to glucose stimulus	0.141229
GO:0033572	transferrin transport	0.146936
GO:0043903	regulation of interspecies interactions between organisms	0.156599
GO:0034629	cellular protein-containing complex localization	0.156599
GO:2000178	negative regulation of neural precursor cell proliferation	0.156599
GO:0008637	apoptotic mitochondrial changes	0.156599
GO:0036158	outer dynein arm assembly	0.156599
GO:0070265	necrotic cell death	0.157856
GO:0034404	nucleobase-containing small molecule biosynthetic process	0.160079
GO:0051188	cofactor biosynthetic process	0.161609
GO:0035666	TRIF-dependent toll-like receptor signaling pathway	0.163491
GO:0071333	cellular response to glucose stimulus	0.170138
GO:0016311	dephosphorylation	0.170636
GO:0072075	metanephric mesenchyme development	0.175595
GO:1900119	positive regulation of execution phase of apoptosis	0.175595
GO:0010869	regulation of receptor biosynthetic process	0.176128
GO:0031629	synaptic vesicle fusion to presynaptic active zone membrane	0.176128
GO:0051851	modulation by host of symbiont process	0.176888
GO:0030218	erythrocyte differentiation	0.176888
GO:0043470	regulation of carbohydrate catabolic process	0.18614
GO:0009408	response to heat	0.190686
GO:0032608	interferon-beta production	0.194021
GO:0034214	protein hexamerization	0.194021
GO:0051451	myoblast migration	0.194021
GO:0098732	macromolecule deacylation	0.201681
GO:0072583	clathrin-dependent endocytosis	0.208942
GO:1903307	positive regulation of regulated secretory pathway	0.209037
GO:0048863	stem cell differentiation	0.209182
GO:0032438	melanosome organization	0.209508
GO:0060330	regulation of response to interferon-gamma	0.209508
GO:0060334	regulation of interferon-gamma-mediated signaling pathway	0.209508
GO:2000785	regulation of autophagosome assembly	0.210705
GO:0019042	viral latency	0.210705
GO:0021521	ventral spinal cord interneuron specification	0.210705
GO:0060573	cell fate specification involved in pattern specification	0.210705
GO:0070254	mucus secretion	0.210705
GO:1905383	protein localization to presynapse	0.210705
GO:2000786	positive regulation of autophagosome assembly	0.210705
GO:0001678	cellular glucose homeostasis	0.2137
GO:0046034	ATP metabolic process	0.218025
GO:0046148	pigment biosynthetic process	0.218808
GO:0006743	ubiquinone metabolic process	0.220321
GO:0070200	establishment of protein localization to telomere	0.220321
GO:0090190	positive regulation of branching involved in ureteric bud morphogenesis	0.220321
GO:0031346	positive regulation of cell projection organization	0.22039
GO:0032200	telomere organization	0.22039
GO:0042157	lipoprotein metabolic process	0.221892
GO:0001825	blastocyst formation	0.228533
GO:0006778	porphyrin-containing compound metabolic process	0.228533
GO:0015804	neutral amino acid transport	0.228533
GO:0097352	autophagosome maturation	0.228533

## Sheet: A549_P
GO enrichment analysis of aggregated P-CGI genes with increased expression in A549.
ID	Description	p.adjust
GO:0007416	synapse assembly	0.0342253
GO:0007519	skeletal muscle tissue development	0.0342253
GO:0140053	mitochondrial gene expression	0.0342253
GO:0030178	negative regulation of Wnt signaling pathway	0.0342253
GO:0001708	cell fate specification	0.0342253
GO:0060538	skeletal muscle organ development	0.0342253
GO:0034329	cell junction assembly	0.0342253
GO:0030900	forebrain development	0.0342253
GO:0046677	response to antibiotic	0.0342253
GO:0001764	neuron migration	0.0532075
GO:0030488	tRNA methylation	0.0546996
GO:0072498	embryonic skeletal joint development	0.0546996
GO:0007492	endoderm development	0.0616826
GO:0048172	regulation of short-term neuronal synaptic plasticity	0.0628651
GO:0010001	glial cell differentiation	0.0640684
GO:0035107	appendage morphogenesis	0.070955
GO:0035108	limb morphogenesis	0.070955
GO:0050796	regulation of insulin secretion	0.0773179
GO:0000280	nuclear division	0.0773179
GO:0050808	synapse organization	0.0773179
GO:0030073	insulin secretion	0.0773179
GO:0019827	stem cell population maintenance	0.0773179
GO:0071333	cellular response to glucose stimulus	0.0773179
GO:0098727	maintenance of cell number	0.0773179
GO:0072331	signal transduction by p53 class mediator	0.0773179
GO:0032543	mitochondrial translation	0.0773179
GO:0071331	cellular response to hexose stimulus	0.0773179
GO:0001706	endoderm formation	0.0773179
GO:0042474	middle ear morphogenesis	0.0797704
GO:0045666	positive regulation of neuron differentiation	0.102258
GO:0009749	response to glucose	0.102258
GO:0009220	pyrimidine ribonucleotide biosynthetic process	0.102258
GO:0007409	axonogenesis	0.103283
GO:0090307	mitotic spindle assembly	0.104652
GO:0016572	histone phosphorylation	0.104652
GO:0007215	glutamate receptor signaling pathway	0.107959
GO:0009163	nucleoside biosynthetic process	0.107959
GO:0048742	regulation of skeletal muscle fiber development	0.107959
GO:0060272	embryonic skeletal joint morphogenesis	0.107959
GO:0098813	nuclear chromosome segregation	0.107959
GO:0009218	pyrimidine ribonucleotide metabolic process	0.107959
GO:0001678	cellular glucose homeostasis	0.107959
GO:0140014	mitotic nuclear division	0.107959
GO:0035235	ionotropic glutamate receptor signaling pathway	0.107959
GO:0034404	nucleobase-containing small molecule biosynthetic process	0.107959
GO:0060394	negative regulation of pathway-restricted SMAD protein phosphorylation	0.107959
GO:1901387	positive regulation of voltage-gated calcium channel activity	0.107959
GO:0042149	cellular response to glucose starvation	0.110311
GO:0042593	glucose homeostasis	0.116322
GO:1901659	glycosyl compound biosynthetic process	0.116322
GO:0033500	carbohydrate homeostasis	0.116322
GO:2001020	regulation of response to DNA damage stimulus	0.116322
GO:0000075	cell cycle checkpoint	0.118598
GO:1903046	meiotic cell cycle process	0.118598
GO:0062125	regulation of mitochondrial gene expression	0.118598
GO:0000819	sister chromatid segregation	0.119952
GO:0050807	regulation of synapse organization	0.121063
GO:0048663	neuron fate commitment	0.121063
GO:0045686	negative regulation of glial cell differentiation	0.127581
GO:0014075	response to amine	0.127581
GO:0043374	CD8-positive, alpha-beta T cell differentiation	0.127834
GO:1902043	positive regulation of extrinsic apoptotic signaling pathway via death domain receptors	0.127834
GO:0060537	muscle tissue development	0.128925
GO:1903580	positive regulation of ATP metabolic process	0.132308
GO:0007569	cell aging	0.140534
GO:0050803	regulation of synapse structure or activity	0.144206
GO:0051966	regulation of synaptic transmission, glutamatergic	0.149092
GO:0007059	chromosome segregation	0.150847
GO:0043524	negative regulation of neuron apoptotic process	0.161247
GO:0071236	cellular response to antibiotic	0.161247
GO:0009123	nucleoside monophosphate metabolic process	0.161247
GO:0097091	synaptic vesicle clustering	0.161247
GO:0031396	regulation of protein ubiquitination	0.161509
GO:0031297	replication fork processing	0.162967
GO:2000772	regulation of cellular senescence	0.171677
GO:0010464	regulation of mesenchymal cell proliferation	0.177402
GO:0034501	protein localization to kinetochore	0.177402
GO:0070301	cellular response to hydrogen peroxide	0.177402
GO:0045471	response to ethanol	0.178916
GO:0002791	regulation of peptide secretion	0.180439
GO:0070498	interleukin-1-mediated signaling pathway	0.181268
GO:0042391	regulation of membrane potential	0.181268
GO:0070050	neuron cellular homeostasis	0.181268
GO:0045727	positive regulation of translation	0.185082
GO:0061448	connective tissue development	0.185082
GO:0001823	mesonephros development	0.190036
GO:0014904	myotube cell development	0.193228
GO:0090398	cellular senescence	0.193228
GO:0072528	pyrimidine-containing compound biosynthetic process	0.200571
GO:0032414	positive regulation of ion transmembrane transporter activity	0.202468
GO:0045740	positive regulation of DNA replication	0.202468
GO:0071392	cellular response to estradiol stimulus	0.202468
GO:0034063	stress granule assembly	0.208127
GO:0043583	ear development	0.211306
GO:0009116	nucleoside metabolic process	0.212847

## Sheet: Panc1_P
GO enrichment analysis of aggregated P-CGI genes with increased expression in Panc1.
ID	Description	p.adjust
GO:0035107	appendage morphogenesis	5.25738e-05
GO:0035108	limb morphogenesis	5.25738e-05
GO:0035051	cardiocyte differentiation	0.000160687
GO:0050808	synapse organization	0.000210985
GO:0016202	regulation of striated muscle tissue development	0.000556974
GO:1901861	regulation of muscle tissue development	0.000634051
GO:0055007	cardiac muscle cell differentiation	0.000716009
GO:0014706	striated muscle tissue development	0.00273508
GO:0050807	regulation of synapse organization	0.00290966
GO:0061458	reproductive system development	0.00290966
GO:2000826	regulation of heart morphogenesis	0.00290966
GO:0003181	atrioventricular valve morphogenesis	0.00306312
GO:0050803	regulation of synapse structure or activity	0.00378623
GO:0048738	cardiac muscle tissue development	0.00443592
GO:0044331	cell-cell adhesion mediated by cadherin	0.00465802
GO:0030900	forebrain development	0.00474981
GO:0060021	roof of mouth development	0.00494433
GO:0048568	embryonic organ development	0.00569625
GO:0050804	modulation of chemical synaptic transmission	0.00639934
GO:0060562	epithelial tube morphogenesis	0.0065689
GO:0010038	response to metal ion	0.00684167
GO:0043583	ear development	0.00711505
GO:0048706	embryonic skeletal system development	0.00711505
GO:0034329	cell junction assembly	0.00749425
GO:0007492	endoderm development	0.00837302
GO:0031128	developmental induction	0.00872731
GO:1901617	organic hydroxy compound biosynthetic process	0.00959232
GO:0071634	regulation of transforming growth factor beta production	0.0108575
GO:0030201	heparan sulfate proteoglycan metabolic process	0.0117095
GO:0051058	negative regulation of small GTPase mediated signal transduction	0.0117095
GO:0071604	transforming growth factor beta production	0.0126088
GO:0051216	cartilage development	0.0140291
GO:0042752	regulation of circadian rhythm	0.0141594
GO:0007416	synapse assembly	0.0142912
GO:0051146	striated muscle cell differentiation	0.0173845
GO:0048511	rhythmic process	0.0182832
GO:0035249	synaptic transmission, glutamatergic	0.0184647
GO:0051668	localization within membrane	0.0184647
GO:0010463	mesenchymal cell proliferation	0.0185778
GO:1901216	positive regulation of neuron death	0.0185778
GO:0007548	sex differentiation	0.0236761
GO:0001708	cell fate specification	0.0236761
GO:0072578	neurotransmitter-gated ion channel clustering	0.0236761
GO:0007215	glutamate receptor signaling pathway	0.0236761
GO:0061448	connective tissue development	0.0240095
GO:0045995	regulation of embryonic development	0.0250453
GO:0001503	ossification	0.0257205
GO:0022407	regulation of cell-cell adhesion	0.0270957
GO:1990778	protein localization to cell periphery	0.0270957
GO:0046677	response to antibiotic	0.0329856
GO:0060325	face morphogenesis	0.035679
GO:0061311	cell surface receptor signaling pathway involved in heart development	0.035679
GO:0090090	negative regulation of canonical Wnt signaling pathway	0.0358728
GO:0060348	bone development	0.0374032
GO:0046620	regulation of organ growth	0.0374032
GO:0035418	protein localization to synapse	0.0374032
GO:1903522	regulation of blood circulation	0.0379786
GO:0001755	neural crest cell migration	0.0387433
GO:0016601	Rac protein signal transduction	0.0387433
GO:0097009	energy homeostasis	0.0387433
GO:0032354	response to follicle-stimulating hormone	0.0390258
GO:0045216	cell-cell junction organization	0.0393486
GO:0048013	ephrin receptor signaling pathway	0.0401536
GO:0035690	cellular response to drug	0.0408445
GO:0006367	transcription initiation from RNA polymerase II promoter	0.0420274
GO:0071542	dopaminergic neuron differentiation	0.0472952
GO:0060393	regulation of pathway-restricted SMAD protein phosphorylation	0.0478007
GO:0060977	coronary vasculature morphogenesis	0.0488009
GO:0098742	cell-cell adhesion via plasma-membrane adhesion molecules	0.0488009
GO:0016572	histone phosphorylation	0.0489436
GO:0001763	morphogenesis of a branching structure	0.0499803
GO:0034063	stress granule assembly	0.0537081
GO:0060973	cell migration involved in heart development	0.0537081
GO:0060389	pathway-restricted SMAD protein phosphorylation	0.0537081
GO:0099072	regulation of postsynaptic membrane neurotransmitter receptor levels	0.0553397
GO:1904888	cranial skeletal system development	0.0553397
GO:0060039	pericardium development	0.058125
GO:0035265	organ growth	0.0584816
GO:0042149	cellular response to glucose starvation	0.0617707
GO:0036499	PERK-mediated unfolded protein response	0.0644302
GO:0007409	axonogenesis	0.0647797
GO:0035987	endodermal cell differentiation	0.073641
GO:0030323	respiratory tube development	0.0744044
GO:0071241	cellular response to inorganic substance	0.0744044
GO:0048732	gland development	0.0750624
GO:0007413	axonal fasciculation	0.0750624
GO:0032959	inositol trisphosphate biosynthetic process	0.0750624
GO:0106030	neuron projection fasciculation	0.0750624
GO:0051963	regulation of synapse assembly	0.075297
GO:0010001	glial cell differentiation	0.07657
GO:0060324	face development	0.0827299
GO:0071236	cellular response to antibiotic	0.0888595
GO:0001570	vasculogenesis	0.0893748
GO:0045785	positive regulation of cell adhesion	0.0893748
GO:0009161	ribonucleoside monophosphate metabolic process	0.0893748
GO:0009409	response to cold	0.0893748
GO:0034656	nucleobase-containing small molecule catabolic process	0.0893748
GO:0032957	inositol trisphosphate metabolic process	0.0921438
GO:0035640	exploration behavior	0.0921438
GO:0045668	negative regulation of osteoblast differentiation	0.093416
GO:0014855	striated muscle cell proliferation	0.0939088
GO:0070371	ERK1 and ERK2 cascade	0.0950205
GO:0030279	negative regulation of ossification	0.0967306
GO:0006929	substrate-dependent cell migration	0.0969651
GO:0097305	response to alcohol	0.0969651
GO:0007568	aging	0.0997545
GO:0007050	cell cycle arrest	0.1047
GO:0031503	protein-containing complex localization	0.106188
GO:0019827	stem cell population maintenance	0.106269
GO:0042326	negative regulation of phosphorylation	0.108766
GO:0042304	regulation of fatty acid biosynthetic process	0.108766
GO:0032409	regulation of transporter activity	0.108766
GO:0046718	viral entry into host cell	0.109343
GO:0098727	maintenance of cell number	0.110521
GO:0006930	substrate-dependent cell migration, cell extension	0.111115
GO:0033690	positive regulation of osteoblast proliferation	0.111115
GO:0060287	epithelial cilium movement involved in determination of left/right asymmetry	0.111115
GO:0106049	regulation of cellular response to osmotic stress	0.111115
GO:2000665	regulation of interleukin-13 secretion	0.111115
GO:2001225	regulation of chloride transport	0.111115
GO:0032147	activation of protein kinase activity	0.114779
GO:0019751	polyol metabolic process	0.114779
GO:0043525	positive regulation of neuron apoptotic process	0.114779
GO:0051055	negative regulation of lipid biosynthetic process	0.114779
GO:0042180	cellular ketone metabolic process	0.117049
GO:0045471	response to ethanol	0.117049
GO:0048545	response to steroid hormone	0.119324
GO:0033687	osteoblast proliferation	0.120183
GO:0042130	negative regulation of T cell proliferation	0.120766
GO:2000756	regulation of peptidyl-lysine acetylation	0.120766
GO:0034765	regulation of ion transmembrane transport	0.120766
GO:0072611	interleukin-13 secretion	0.120766
GO:0090042	tubulin deacetylation	0.120766
GO:1904321	response to forskolin	0.120766
GO:1904322	cellular response to forskolin	0.120766
GO:2000767	positive regulation of cytoplasmic translation	0.120766
GO:0043434	response to peptide hormone	0.122283
GO:1901655	cellular response to ketone	0.12433
GO:0009156	ribonucleoside monophosphate biosynthetic process	0.128519
GO:0010464	regulation of mesenchymal cell proliferation	0.128519
GO:0070997	neuron death	0.132615
GO:0019228	neuronal action potential	0.13405
GO:0042558	pteridine-containing compound metabolic process	0.13405
GO:0062197	cellular response to chemical stress	0.13405
GO:0071805	potassium ion transmembrane transport	0.140594
GO:0035909	aorta morphogenesis	0.142911
GO:0070301	cellular response to hydrogen peroxide	0.146982
GO:0014823	response to activity	0.147178
GO:0035641	locomotory exploration behavior	0.147178
GO:0047484	regulation of response to osmotic stress	0.147178
GO:0061029	eyelid development in camera-type eye	0.147178
GO:0061478	response to platelet aggregation inhibitor	0.147178
GO:0045740	positive regulation of DNA replication	0.14749
GO:0031532	actin cytoskeleton reorganization	0.151493
GO:0010565	regulation of cellular ketone metabolic process	0.152275
GO:0022898	regulation of transmembrane transporter activity	0.154263
GO:0001649	osteoblast differentiation	0.155698
GO:0045927	positive regulation of growth	0.155698
GO:0033627	cell adhesion mediated by integrin	0.155698
GO:0043558	regulation of translational initiation in response to stress	0.155698
GO:1902043	positive regulation of extrinsic apoptotic signaling pathway via death domain receptors	0.155698
GO:0010667	negative regulation of cardiac muscle cell apoptotic process	0.158722
GO:0018209	peptidyl-serine modification	0.166295
GO:0009116	nucleoside metabolic process	0.166622
GO:1905475	regulation of protein localization to membrane	0.167419
GO:0051250	negative regulation of lymphocyte activation	0.167567
GO:0042559	pteridine-containing compound biosynthetic process	0.167567
GO:0055089	fatty acid homeostasis	0.167567
GO:1902514	regulation of calcium ion transmembrane transport via high voltage-gated calcium channel	0.167567
GO:0031345	negative regulation of cell projection organization	0.167567
GO:0001701	in utero embryonic development	0.169572
GO:0031100	animal organ regeneration	0.176261
GO:0032945	negative regulation of mononuclear cell proliferation	0.176261
GO:0060047	heart contraction	0.176713
GO:0050678	regulation of epithelial cell proliferation	0.176713
GO:0043087	regulation of GTPase activity	0.176713
GO:0007158	neuron cell-cell adhesion	0.176713
GO:0045986	negative regulation of smooth muscle contraction	0.176713
GO:0048820	hair follicle maturation	0.176713
GO:0071380	cellular response to prostaglandin E stimulus	0.176713
GO:0097091	synaptic vesicle clustering	0.176713
GO:0055088	lipid homeostasis	0.178599
GO:1901658	glycosyl compound catabolic process	0.180098
GO:0016042	lipid catabolic process	0.181877
GO:0007422	peripheral nervous system development	0.183323
GO:0006813	potassium ion transport	0.18401
GO:0042391	regulation of membrane potential	0.187247
GO:1901659	glycosyl compound biosynthetic process	0.188149
GO:0007162	negative regulation of cell adhesion	0.188353
GO:0034501	protein localization to kinetochore	0.188353
GO:0061577	calcium ion transmembrane transport via high voltage-gated calcium channel	0.188353
GO:1904948	midbrain dopaminergic neuron differentiation	0.188353
GO:0007626	locomotory behavior	0.18885
GO:1903539	protein localization to postsynaptic membrane	0.192041
GO:0090398	cellular senescence	0.196108
GO:0007569	cell aging	0.196536
GO:0071383	cellular response to steroid hormone stimulus	0.202933
GO:0044282	small molecule catabolic process	0.206052
GO:0030203	glycosaminoglycan metabolic process	0.207086
GO:0014075	response to amine	0.207086
GO:0048512	circadian behavior	0.207086
GO:0050919	negative chemotaxis	0.207086
GO:0035637	multicellular organismal signaling	0.207086
GO:1903580	positive regulation of ATP metabolic process	0.214477
GO:0007213	G protein-coupled acetylcholine receptor signaling pathway	0.214477
GO:0032288	myelin assembly	0.214477
GO:0032700	negative regulation of interleukin-17 production	0.214477
GO:0030073	insulin secretion	0.21632
GO:0110148	biomineralization	0.217107
GO:0006677	glycosylceramide metabolic process	0.228654
GO:0010560	positive regulation of glycoprotein biosynthetic process	0.228654
GO:0048670	regulation of collateral sprouting	0.228654
GO:0050860	negative regulation of T cell receptor signaling pathway	0.228654
GO:0070262	peptidyl-serine dephosphorylation	0.228654
GO:2000774	positive regulation of cellular senescence	0.228654
GO:0043413	macromolecule glycosylation	0.229664

## Sheet: HepG2_P
GO enrichment analysis of aggregated P-CGI genes with increased expression in HepG2.
ID	Description	p.adjust
GO:0035107	appendage morphogenesis	0.0159071
GO:0035108	limb morphogenesis	0.0159071
GO:0042474	middle ear morphogenesis	0.0160115
GO:0090596	sensory organ morphogenesis	0.0160115
GO:0043583	ear development	0.0160115
GO:0001708	cell fate specification	0.016482
GO:0072498	embryonic skeletal joint development	0.016482
GO:0071333	cellular response to glucose stimulus	0.0567678
GO:0071331	cellular response to hexose stimulus	0.0567678
GO:0071326	cellular response to monosaccharide stimulus	0.0567678
GO:0060272	embryonic skeletal joint morphogenesis	0.0567678
GO:0090307	mitotic spindle assembly	0.0567678
GO:0050796	regulation of insulin secretion	0.0567678
GO:0060562	epithelial tube morphogenesis	0.0567678
GO:0010719	negative regulation of epithelial to mesenchymal transition	0.0586853
GO:0007492	endoderm development	0.0733018
GO:0060537	muscle tissue development	0.078415
GO:0090398	cellular senescence	0.078415
GO:0001678	cellular glucose homeostasis	0.0846159
GO:0007569	cell aging	0.0908461
GO:0045666	positive regulation of neuron differentiation	0.0922242
GO:0048641	regulation of skeletal muscle tissue development	0.0922242
GO:0042593	glucose homeostasis	0.0990937
GO:0033500	carbohydrate homeostasis	0.0990937
GO:2000826	regulation of heart morphogenesis	0.10376
GO:0007548	sex differentiation	0.111084
GO:0072528	pyrimidine-containing compound biosynthetic process	0.111084
GO:0042149	cellular response to glucose starvation	0.111084
GO:0007568	aging	0.111084
GO:0006367	transcription initiation from RNA polymerase II promoter	0.111084
GO:0072079	nephron tubule formation	0.126583
GO:0046677	response to antibiotic	0.126583
GO:0006364	rRNA processing	0.126583
GO:0060412	ventricular septum morphogenesis	0.126583
GO:0045995	regulation of embryonic development	0.127423
GO:0051932	synaptic transmission, GABAergic	0.135494
GO:0003170	heart valve development	0.136751
GO:0009749	response to glucose	0.137879
GO:1901861	regulation of muscle tissue development	0.137879
GO:0007626	locomotory behavior	0.137879
GO:0006220	pyrimidine nucleotide metabolic process	0.137879
GO:0031297	replication fork processing	0.137901
GO:0061458	reproductive system development	0.139627
GO:1901673	regulation of mitotic spindle assembly	0.139627
GO:0021877	forebrain neuron fate commitment	0.139627
GO:0033182	regulation of histone ubiquitination	0.139627
GO:1904896	ESCRT complex disassembly	0.139627
GO:1904903	ESCRT III complex disassembly	0.139627
GO:0051961	negative regulation of nervous system development	0.139627
GO:0002181	cytoplasmic translation	0.139823
GO:0016072	rRNA metabolic process	0.139823
GO:0050768	negative regulation of neurogenesis	0.143089
GO:0031290	retinal ganglion cell axon guidance	0.144461
GO:0010721	negative regulation of cell development	0.144461
GO:0140053	mitochondrial gene expression	0.144461
GO:0003203	endocardial cushion morphogenesis	0.146614
GO:0035909	aorta morphogenesis	0.146614
GO:1904321	response to forskolin	0.146614
GO:1904322	cellular response to forskolin	0.146614
GO:2000767	positive regulation of cytoplasmic translation	0.146614
GO:0010975	regulation of neuron projection development	0.146614
GO:0060487	lung epithelial cell differentiation	0.146614
GO:2000773	negative regulation of cellular senescence	0.146614
GO:0030522	intracellular receptor signaling pathway	0.147907
GO:0045471	response to ethanol	0.147907
GO:0050931	pigment cell differentiation	0.147907
GO:0035051	cardiocyte differentiation	0.148593
GO:0018394	peptidyl-lysine acetylation	0.153173
GO:0060394	negative regulation of pathway-restricted SMAD protein phosphorylation	0.153841
GO:0000280	nuclear division	0.153841
GO:0060021	roof of mouth development	0.15392
GO:0000075	cell cycle checkpoint	0.155509
GO:0007223	Wnt signaling pathway, calcium modulating pathway	0.155509
GO:0140014	mitotic nuclear division	0.158916
GO:0010001	glial cell differentiation	0.159221
GO:0048762	mesenchymal cell differentiation	0.169912
GO:0098693	regulation of synaptic vesicle cycle	0.169934
GO:0061478	response to platelet aggregation inhibitor	0.169934
GO:0006977	DNA damage response, signal transduction by p53 class mediator resulting in cell cycle arrest	0.169934
GO:0031954	positive regulation of protein autophosphorylation	0.179871
GO:0019827	stem cell population maintenance	0.179871
GO:0098927	vesicle-mediated transport between endosomal compartments	0.179871
GO:0042254	ribosome biogenesis	0.181877
GO:0001503	ossification	0.185356
GO:1900452	regulation of long-term synaptic depression	0.185356
GO:0098727	maintenance of cell number	0.186267
GO:0010971	positive regulation of G2/M transition of mitotic cell cycle	0.186267
GO:0062125	regulation of mitochondrial gene expression	0.186267
GO:0099175	regulation of postsynapse organization	0.19487
GO:1901659	glycosyl compound biosynthetic process	0.19487
GO:0048070	regulation of developmental pigmentation	0.202595
GO:1900029	positive regulation of ruffle assembly	0.202595
GO:0015949	nucleobase-containing small molecule interconversion	0.217178
